# Supplementary material for: All-Atom Simulations Reveal a Key Interaction Network in the HLA-E/NKG2A/CD94 Immune Complex Fine-Tuned by the Nonameric Peptide
Source: J Chem Inf Model. 2021 Jul 1;61(7):3593–603. doi: 10.1021/acs.jcim.1c00414 (PMC8389527; doi:10.1021/acs.jcim.1c00414)
Supplement: Supplementary file 3 — ci1c00414_si_003.zip [file ci1c00414_si_003.zip]

Archive with 2 entries (2 files):
- COMg_structure.pdb
- COMg_structure.top
