# Supplementary material for: All-Atom Simulations Reveal a Key Interaction Network in the HLA-E/NKG2A/CD94 Immune Complex Fine-Tuned by the Nonameric Peptide
Source: J Chem Inf Model. 2021 Jul 1;61(7):3593–603. doi: 10.1021/acs.jcim.1c00414 (PMC8389527; doi:10.1021/acs.jcim.1c00414)
Supplement: Supplementary file 3 — ci1c00414_si_003.zip [file ci1c00414_si_003.zip › COMg_structure.pdb]

CRYST1  132.880  132.987  133.143  90.00  90.00  90.00 P 1           1
ATOM      1  N   SER     1     -20.439  -7.010  -4.001  1.00  0.00
ATOM      2  H1  SER     1     -19.992  -7.371  -4.831  1.00  0.00
ATOM      3  H2  SER     1     -21.138  -6.335  -4.275  1.00  0.00
ATOM      4  H3  SER     1     -20.694  -7.786  -3.405  1.00  0.00
ATOM      5  CA  SER     1     -19.447  -6.254  -3.245  1.00  0.00
ATOM      6  HA  SER     1     -19.776  -5.221  -3.137  1.00  0.00
ATOM      7  CB  SER     1     -19.256  -6.853  -1.851  1.00  0.00
ATOM      8  HB2 SER     1     -18.945  -7.892  -1.958  1.00  0.00
ATOM      9  HB3 SER     1     -18.477  -6.293  -1.334  1.00  0.00
ATOM     10  OG  SER     1     -20.456  -6.794  -1.100  1.00  0.00
ATOM     11  HG  SER     1     -20.308  -7.176  -0.231  1.00  0.00
ATOM     12  C   SER     1     -18.112  -6.216  -3.973  1.00  0.00
ATOM     13  O   SER     1     -17.615  -7.246  -4.424  1.00  0.00
ATOM     14  N   HID     2     -17.537  -5.022  -4.083  1.00  0.00
ATOM     15  H   HID     2     -18.011  -4.210  -3.714  1.00  0.00
ATOM     16  CA  HID     2     -16.255  -4.830  -4.756  1.00  0.00
ATOM     17  HA  HID     2     -15.710  -5.773  -4.789  1.00  0.00
ATOM     18  CB  HID     2     -16.471  -4.341  -6.182  1.00  0.00
ATOM     19  HB2 HID     2     -17.145  -3.484  -6.184  1.00  0.00
ATOM     20  HB3 HID     2     -15.521  -4.057  -6.635  1.00  0.00
ATOM     21  CG  HID     2     -17.083  -5.367  -7.077  1.00  0.00
ATOM     22  ND1 HID     2     -16.329  -6.234  -7.836  1.00  0.00
ATOM     23  HD1 HID     2     -15.319  -6.253  -7.852  1.00  0.00
ATOM     24  CE1 HID     2     -17.132  -7.024  -8.526  1.00  0.00
ATOM     25  HE1 HID     2     -16.725  -7.783  -9.193  1.00  0.00
ATOM     26  NE2 HID     2     -18.380  -6.701  -8.238  1.00  0.00
ATOM     27  CD2 HID     2     -18.377  -5.669  -7.334  1.00  0.00
ATOM     28  HD2 HID     2     -19.320  -5.260  -6.970  1.00  0.00
ATOM     29  C   HID     2     -15.381  -3.836  -4.007  1.00  0.00
ATOM     30  O   HID     2     -15.828  -3.189  -3.065  1.00  0.00
ATOM     31  N   SER     3     -14.132  -3.705  -4.433  1.00  0.00
ATOM     32  H   SER     3     -13.785  -4.242  -5.215  1.00  0.00
ATOM     33  CA  SER     3     -13.206  -2.833  -3.730  1.00  0.00
ATOM     34  HA  SER     3     -13.737  -1.968  -3.331  1.00  0.00
ATOM     35  CB  SER     3     -12.557  -3.589  -2.567  1.00  0.00
ATOM     36  HB2 SER     3     -12.002  -2.877  -1.955  1.00  0.00
ATOM     37  HB3 SER     3     -13.342  -4.048  -1.967  1.00  0.00
ATOM     38  OG  SER     3     -11.674  -4.594  -3.040  1.00  0.00
ATOM     39  HG  SER     3     -11.282  -5.052  -2.294  1.00  0.00
ATOM     40  C   SER     3     -12.124  -2.241  -4.626  1.00  0.00
ATOM     41  O   SER     3     -11.685  -2.861  -5.595  1.00  0.00
ATOM     42  N   LEU     4     -11.707  -1.026  -4.286  1.00  0.00
ATOM     43  H   LEU     4     -12.215  -0.512  -3.581  1.00  0.00
ATOM     44  CA  LEU     4     -10.548  -0.399  -4.893  1.00  0.00
ATOM     45  HA  LEU     4     -10.129  -1.053  -5.658  1.00  0.00
ATOM     46  CB  LEU     4     -10.945   0.921  -5.545  1.00  0.00
ATOM     47  HB2 LEU     4     -11.739   0.634  -6.234  1.00  0.00
ATOM     48  HB3 LEU     4     -11.355   1.561  -4.764  1.00  0.00
ATOM     49  CG  LEU     4      -9.860   1.679  -6.308  1.00  0.00
ATOM     50  HG  LEU     4      -9.030   1.881  -5.630  1.00  0.00
ATOM     51  CD1 LEU     4      -9.360   0.867  -7.493  1.00  0.00
ATOM     52 HD11 LEU     4     -10.189   0.666  -8.172  1.00  0.00
ATOM     53 HD12 LEU     4      -8.588   1.428  -8.020  1.00  0.00
ATOM     54 HD13 LEU     4      -8.943  -0.076  -7.139  1.00  0.00
ATOM     55  CD2 LEU     4     -10.392   3.025  -6.769  1.00  0.00
ATOM     56 HD21 LEU     4     -10.697   3.612  -5.903  1.00  0.00
ATOM     57 HD22 LEU     4      -9.612   3.558  -7.312  1.00  0.00
ATOM     58 HD23 LEU     4     -11.250   2.872  -7.424  1.00  0.00
ATOM     59  C   LEU     4      -9.512  -0.150  -3.806  1.00  0.00
ATOM     60  O   LEU     4      -9.645   0.781  -3.018  1.00  0.00
ATOM     61  N   LYS     5      -8.490  -0.998  -3.751  1.00  0.00
ATOM     62  H   LYS     5      -8.436  -1.775  -4.394  1.00  0.00
ATOM     63  CA  LYS     5      -7.456  -0.872  -2.733  1.00  0.00
ATOM     64  HA  LYS     5      -7.741  -0.101  -2.017  1.00  0.00
ATOM     65  CB  LYS     5      -7.263  -2.205  -1.976  1.00  0.00
ATOM     66  HB2 LYS     5      -6.350  -2.643  -2.379  1.00  0.00
ATOM     67  HB3 LYS     5      -7.104  -1.930  -0.933  1.00  0.00
ATOM     68  CG  LYS     5      -8.403  -3.229  -2.067  1.00  0.00
ATOM     69  HG2 LYS     5      -9.353  -2.699  -2.143  1.00  0.00
ATOM     70  HG3 LYS     5      -8.259  -3.845  -2.955  1.00  0.00
ATOM     71  CD  LYS     5      -8.414  -4.115  -0.832  1.00  0.00
ATOM     72  HD2 LYS     5      -7.519  -3.884  -0.254  1.00  0.00
ATOM     73  HD3 LYS     5      -9.299  -3.856  -0.250  1.00  0.00
ATOM     74  CE  LYS     5      -8.439  -5.639  -1.165  1.00  0.00
ATOM     75  HE2 LYS     5      -9.126  -6.085  -0.446  1.00  0.00
ATOM     76  HE3 LYS     5      -8.863  -5.713  -2.167  1.00  0.00
ATOM     77  NZ  LYS     5      -7.116  -6.376  -1.122  1.00  0.00
ATOM     78  HZ1 LYS     5      -6.723  -6.308  -0.194  1.00  0.00
ATOM     79  HZ2 LYS     5      -7.263  -7.348  -1.355  1.00  0.00
ATOM     80  HZ3 LYS     5      -6.478  -5.963  -1.788  1.00  0.00
ATOM     81  C   LYS     5      -6.132  -0.422  -3.360  1.00  0.00
ATOM     82  O   LYS     5      -5.793  -0.826  -4.471  1.00  0.00
ATOM     83  N   TYR     6      -5.398   0.428  -2.648  1.00  0.00
ATOM     84  H   TYR     6      -5.771   0.810  -1.791  1.00  0.00
ATOM     85  CA  TYR     6      -4.066   0.850  -3.072  1.00  0.00
ATOM     86  HA  TYR     6      -3.766   0.277  -3.950  1.00  0.00
ATOM     87  CB  TYR     6      -4.042   2.341  -3.428  1.00  0.00
ATOM     88  HB2 TYR     6      -4.732   2.843  -2.750  1.00  0.00
ATOM     89  HB3 TYR     6      -3.026   2.682  -3.228  1.00  0.00
ATOM     90  CG  TYR     6      -4.411   2.671  -4.855  1.00  0.00
ATOM     91  CD1 TYR     6      -5.729   2.926  -5.213  1.00  0.00
ATOM     92  HD1 TYR     6      -6.501   2.881  -4.445  1.00  0.00
ATOM     93  CE1 TYR     6      -6.071   3.235  -6.522  1.00  0.00
ATOM     94  HE1 TYR     6      -7.109   3.430  -6.790  1.00  0.00
ATOM     95  CZ  TYR     6      -5.084   3.295  -7.489  1.00  0.00
ATOM     96  OH  TYR     6      -5.416   3.605  -8.796  1.00  0.00
ATOM     97  HH  TYR     6      -6.355   3.759  -8.919  1.00  0.00
ATOM     98  CE2 TYR     6      -3.764   3.045  -7.149  1.00  0.00
ATOM     99  HE2 TYR     6      -2.984   3.088  -7.909  1.00  0.00
ATOM    100  CD2 TYR     6      -3.438   2.739  -5.841  1.00  0.00
ATOM    101  HD2 TYR     6      -2.401   2.547  -5.568  1.00  0.00
ATOM    102  C   TYR     6      -3.062   0.585  -1.954  1.00  0.00
ATOM    103  O   TYR     6      -3.362   0.810  -0.784  1.00  0.00
ATOM    104  N   PHE     7      -1.869   0.120  -2.316  1.00  0.00
ATOM    105  H   PHE     7      -1.681  -0.089  -3.285  1.00  0.00
ATOM    106  CA  PHE     7      -0.831  -0.168  -1.333  1.00  0.00
ATOM    107  HA  PHE     7      -1.131   0.206  -0.354  1.00  0.00
ATOM    108  CB  PHE     7      -0.604  -1.674  -1.232  1.00  0.00
ATOM    109  HB2 PHE     7      -0.198  -2.045  -2.174  1.00  0.00
ATOM    110  HB3 PHE     7       0.085  -1.911  -0.422  1.00  0.00
ATOM    111  CG  PHE     7      -1.854  -2.450  -0.971  1.00  0.00
ATOM    112  CD1 PHE     7      -2.529  -3.061  -2.003  1.00  0.00
ATOM    113  HD1 PHE     7      -2.137  -2.984  -3.018  1.00  0.00
ATOM    114  CE1 PHE     7      -3.686  -3.763  -1.766  1.00  0.00
ATOM    115  HE1 PHE     7      -4.213  -4.244  -2.590  1.00  0.00
ATOM    116  CZ  PHE     7      -4.179  -3.860  -0.486  1.00  0.00
ATOM    117  HZ  PHE     7      -5.094  -4.420  -0.292  1.00  0.00
ATOM    118  CE2 PHE     7      -3.514  -3.247   0.551  1.00  0.00
ATOM    119  HE2 PHE     7      -3.904  -3.316   1.567  1.00  0.00
ATOM    120  CD2 PHE     7      -2.361  -2.550   0.307  1.00  0.00
ATOM    121  HD2 PHE     7      -1.832  -2.066   1.128  1.00  0.00
ATOM    122  C   PHE     7       0.472   0.547  -1.667  1.00  0.00
ATOM    123  O   PHE     7       1.071   0.297  -2.708  1.00  0.00
ATOM    124  N   HID     8       0.901   1.437  -0.774  1.00  0.00
ATOM    125  H   HID     8       0.391   1.551   0.091  1.00  0.00
ATOM    126  CA  HID     8       2.071   2.277  -1.004  1.00  0.00
ATOM    127  HA  HID     8       2.455   2.107  -2.009  1.00  0.00
ATOM    128  CB  HID     8       1.705   3.756  -0.864  1.00  0.00
ATOM    129  HB2 HID     8       1.474   3.992   0.174  1.00  0.00
ATOM    130  HB3 HID     8       2.539   4.373  -1.200  1.00  0.00
ATOM    131  CG  HID     8       0.515   4.168  -1.672  1.00  0.00
ATOM    132  ND1 HID     8       0.542   4.257  -3.045  1.00  0.00
ATOM    133  HD1 HID     8       1.351   4.057  -3.618  1.00  0.00
ATOM    134  CE1 HID     8      -0.643   4.638  -3.483  1.00  0.00
ATOM    135  HE1 HID     8      -0.827   4.762  -4.550  1.00  0.00
ATOM    136  NE2 HID     8      -1.435   4.807  -2.442  1.00  0.00
ATOM    137  CD2 HID     8      -0.735   4.522  -1.296  1.00  0.00
ATOM    138  HD2 HID     8      -1.221   4.608  -0.325  1.00  0.00
ATOM    139  C   HID     8       3.187   1.960  -0.028  1.00  0.00
ATOM    140  O   HID     8       2.980   1.967   1.182  1.00  0.00
ATOM    141  N   THR     9       4.377   1.714  -0.562  1.00  0.00
ATOM    142  H   THR     9       4.507   1.808  -1.559  1.00  0.00
ATOM    143  CA  THR     9       5.520   1.329   0.249  1.00  0.00
ATOM    144  HA  THR     9       5.292   1.430   1.311  1.00  0.00
ATOM    145  CB  THR     9       5.934  -0.129  -0.029  1.00  0.00
ATOM    146  HB  THR     9       6.531  -0.160  -0.941  1.00  0.00
ATOM    147  CG2 THR     9       6.749  -0.682   1.128  1.00  0.00
ATOM    148 HG21 THR     9       6.153  -0.652   2.040  1.00  0.00
ATOM    149 HG22 THR     9       7.032  -1.712   0.913  1.00  0.00
ATOM    150 HG23 THR     9       7.647  -0.080   1.262  1.00  0.00
ATOM    151  OG1 THR     9       4.770  -0.941  -0.239  1.00  0.00
ATOM    152  HG1 THR     9       5.038  -1.846  -0.412  1.00  0.00
ATOM    153  C   THR     9       6.713   2.207  -0.071  1.00  0.00
ATOM    154  O   THR     9       7.105   2.321  -1.225  1.00  0.00
ATOM    155  N   SER    10       7.293   2.825   0.950  1.00  0.00
ATOM    156  H   SER    10       6.879   2.802   1.871  1.00  0.00
ATOM    157  CA  SER    10       8.508   3.603   0.758  1.00  0.00
ATOM    158  HA  SER    10       8.885   3.450  -0.254  1.00  0.00
ATOM    159  CB  SER    10       8.238   5.098   0.958  1.00  0.00
ATOM    160  HB2 SER    10       7.430   5.396   0.289  1.00  0.00
ATOM    161  HB3 SER    10       7.932   5.258   1.991  1.00  0.00
ATOM    162  OG  SER    10       9.394   5.877   0.681  1.00  0.00
ATOM    163  HG  SER    10       9.193   6.806   0.814  1.00  0.00
ATOM    164  C   SER    10       9.600   3.131   1.706  1.00  0.00
ATOM    165  O   SER    10       9.485   3.281   2.916  1.00  0.00
ATOM    166  N   VAL    11      10.652   2.546   1.145  1.00  0.00
ATOM    167  H   VAL    11      10.657   2.387   0.148  1.00  0.00
ATOM    168  CA  VAL    11      11.796   2.086   1.926  1.00  0.00
ATOM    169  HA  VAL    11      11.573   2.113   2.993  1.00  0.00
ATOM    170  CB  VAL    11      12.206   0.660   1.547  1.00  0.00
ATOM    171  HB  VAL    11      12.025   0.506   0.483  1.00  0.00
ATOM    172  CG1 VAL    11      13.670   0.444   1.846  1.00  0.00
ATOM    173 HG11 VAL    11      13.851   0.597   2.909  1.00  0.00
ATOM    174 HG12 VAL    11      13.952  -0.574   1.572  1.00  0.00
ATOM    175 HG13 VAL    11      14.268   1.152   1.271  1.00  0.00
ATOM    176  CG2 VAL    11      11.367  -0.345   2.294  1.00  0.00
ATOM    177 HG21 VAL    11      10.316  -0.200   2.043  1.00  0.00
ATOM    178 HG22 VAL    11      11.671  -1.353   2.012  1.00  0.00
ATOM    179 HG23 VAL    11      11.505  -0.210   3.366  1.00  0.00
ATOM    180  C   VAL    11      12.997   3.007   1.739  1.00  0.00
ATOM    181  O   VAL    11      13.334   3.383   0.614  1.00  0.00
ATOM    182  N   SER    12      13.643   3.364   2.842  1.00  0.00
ATOM    183  H   SER    12      13.365   3.005   3.745  1.00  0.00
ATOM    184  CA  SER    12      14.715   4.337   2.790  1.00  0.00
ATOM    185  HA  SER    12      14.605   4.957   1.901  1.00  0.00
ATOM    186  CB  SER    12      14.688   5.242   4.022  1.00  0.00
ATOM    187  HB2 SER    12      14.922   6.260   3.709  1.00  0.00
ATOM    188  HB3 SER    12      13.685   5.215   4.449  1.00  0.00
ATOM    189  OG  SER    12      15.622   4.825   4.993  1.00  0.00
ATOM    190  HG  SER    12      15.579   5.412   5.751  1.00  0.00
ATOM    191  C   SER    12      16.053   3.645   2.655  1.00  0.00
ATOM    192  O   SER    12      16.229   2.539   3.108  1.00  0.00
ATOM    193  N   ARG    13      16.991   4.315   2.008  1.00  0.00
ATOM    194  H   ARG    13      16.820   5.272   1.733  1.00  0.00
ATOM    195  CA  ARG    13      18.278   3.731   1.695  1.00  0.00
ATOM    196  HA  ARG    13      18.429   2.819   2.273  1.00  0.00
ATOM    197  CB  ARG    13      18.332   3.384   0.215  1.00  0.00
ATOM    198  HB2 ARG    13      18.365   4.324  -0.336  1.00  0.00
ATOM    199  HB3 ARG    13      19.256   2.831   0.046  1.00  0.00
ATOM    200  CG  ARG    13      17.162   2.565  -0.261  1.00  0.00
ATOM    201  HG2 ARG    13      17.481   1.526  -0.349  1.00  0.00
ATOM    202  HG3 ARG    13      16.365   2.638   0.478  1.00  0.00
ATOM    203  CD  ARG    13      16.652   3.054  -1.606  1.00  0.00
ATOM    204  HD2 ARG    13      15.834   2.407  -1.923  1.00  0.00
ATOM    205  HD3 ARG    13      16.283   4.073  -1.487  1.00  0.00
ATOM    206  NE  ARG    13      17.680   3.048  -2.640  1.00  0.00
ATOM    207  HE  ARG    13      18.625   2.831  -2.355  1.00  0.00
ATOM    208  CZ  ARG    13      17.448   3.309  -3.922  1.00  0.00
ATOM    209  NH1 ARG    13      16.219   3.597  -4.331  1.00  0.00
ATOM    210 HH11 ARG    13      15.460   3.618  -3.664  1.00  0.00
ATOM    211 HH12 ARG    13      16.048   3.795  -5.307  1.00  0.00
ATOM    212  NH2 ARG    13      18.447   3.281  -4.795  1.00  0.00
ATOM    213 HH21 ARG    13      19.382   3.062  -4.481  1.00  0.00
ATOM    214 HH22 ARG    13      18.268   3.480  -5.768  1.00  0.00
ATOM    215  C   ARG    13      19.352   4.749   2.001  1.00  0.00
ATOM    216  O   ARG    13      19.535   5.705   1.252  1.00  0.00
ATOM    217  N   PRO    14      20.051   4.565   3.121  1.00  0.00
ATOM    218  CD  PRO    14      19.702   3.598   4.171  1.00  0.00
ATOM    219  HD2 PRO    14      19.903   2.587   3.817  1.00  0.00
ATOM    220  HD3 PRO    14      18.644   3.693   4.417  1.00  0.00
ATOM    221  CG  PRO    14      20.594   3.998   5.313  1.00  0.00
ATOM    222  HG2 PRO    14      20.903   3.109   5.861  1.00  0.00
ATOM    223  HG3 PRO    14      20.050   4.666   5.982  1.00  0.00
ATOM    224  CB  PRO    14      21.762   4.694   4.702  1.00  0.00
ATOM    225  HB2 PRO    14      22.482   3.965   4.333  1.00  0.00
ATOM    226  HB3 PRO    14      22.263   5.392   5.373  1.00  0.00
ATOM    227  CA  PRO    14      21.144   5.451   3.533  1.00  0.00
ATOM    228  HA  PRO    14      20.705   6.404   3.825  1.00  0.00
ATOM    229  C   PRO    14      22.177   5.683   2.426  1.00  0.00
ATOM    230  O   PRO    14      22.646   6.812   2.247  1.00  0.00
ATOM    231  N   GLY    15      22.518   4.625   1.696  1.00  0.00
ATOM    232  H   GLY    15      22.121   3.721   1.912  1.00  0.00
ATOM    233  CA  GLY    15      23.449   4.721   0.586  1.00  0.00
ATOM    234  HA2 GLY    15      24.384   5.154   0.941  1.00  0.00
ATOM    235  HA3 GLY    15      23.638   3.723   0.191  1.00  0.00
ATOM    236  C   GLY    15      22.892   5.589  -0.517  1.00  0.00
ATOM    237  O   GLY    15      22.962   6.816  -0.439  1.00  0.00
ATOM    238  N   ARG    16      22.327   4.962  -1.543  1.00  0.00
ATOM    239  H   ARG    16      22.363   3.955  -1.613  1.00  0.00
ATOM    240  CA  ARG    16      21.726   5.711  -2.645  1.00  0.00
ATOM    241  HA  ARG    16      22.453   6.421  -3.038  1.00  0.00
ATOM    242  CB  ARG    16      21.290   4.779  -3.779  1.00  0.00
ATOM    243  HB2 ARG    16      21.012   3.827  -3.328  1.00  0.00
ATOM    244  HB3 ARG    16      20.413   5.228  -4.248  1.00  0.00
ATOM    245  CG  ARG    16      22.366   4.548  -4.831  1.00  0.00
ATOM    246  HG2 ARG    16      21.910   4.056  -5.691  1.00  0.00
ATOM    247  HG3 ARG    16      22.766   5.514  -5.136  1.00  0.00
ATOM    248  CD  ARG    16      23.492   3.679  -4.289  1.00  0.00
ATOM    249  HD2 ARG    16      24.356   3.764  -4.948  1.00  0.00
ATOM    250  HD3 ARG    16      23.762   4.028  -3.292  1.00  0.00
ATOM    251  NE  ARG    16      23.104   2.271  -4.203  1.00  0.00
ATOM    252  HE  ARG    16      23.202   1.718  -5.042  1.00  0.00
ATOM    253  CZ  ARG    16      22.635   1.680  -3.104  1.00  0.00
ATOM    254  NH1 ARG    16      22.497   2.369  -1.979  1.00  0.00
ATOM    255 HH11 ARG    16      22.749   3.347  -1.955  1.00  0.00
ATOM    256 HH12 ARG    16      22.141   1.913  -1.152  1.00  0.00
ATOM    257  NH2 ARG    16      22.305   0.396  -3.132  1.00  0.00
ATOM    258 HH21 ARG    16      22.410  -0.131  -3.987  1.00  0.00
ATOM    259 HH22 ARG    16      21.950  -0.049  -2.297  1.00  0.00
ATOM    260  C   ARG    16      20.557   6.573  -2.175  1.00  0.00
ATOM    261  O   ARG    16      19.450   6.082  -1.979  1.00  0.00
ATOM    262  N   GLY    17      20.825   7.864  -2.007  1.00  0.00
ATOM    263  H   GLY    17      21.745   8.199  -2.252  1.00  0.00
ATOM    264  CA  GLY    17      19.860   8.818  -1.489  1.00  0.00
ATOM    265  HA2 GLY    17      20.159   8.994  -0.457  1.00  0.00
ATOM    266  HA3 GLY    17      20.015   9.726  -2.071  1.00  0.00
ATOM    267  C   GLY    17      18.384   8.455  -1.522  1.00  0.00
ATOM    268  O   GLY    17      17.835   7.958  -0.535  1.00  0.00
ATOM    269  N   GLU    18      17.736   8.707  -2.654  1.00  0.00
ATOM    270  H   GLU    18      18.247   9.013  -3.470  1.00  0.00
ATOM    271  CA  GLU    18      16.279   8.683  -2.719  1.00  0.00
ATOM    272  HA  GLU    18      15.861   9.333  -1.950  1.00  0.00
ATOM    273  CB  GLU    18      15.802   9.175  -4.089  1.00  0.00
ATOM    274  HB2 GLU    18      16.531   9.904  -4.441  1.00  0.00
ATOM    275  HB3 GLU    18      15.799   8.313  -4.757  1.00  0.00
ATOM    276  CG  GLU    18      14.416   9.810  -4.074  1.00  0.00
ATOM    277  HG2 GLU    18      13.684   9.015  -4.222  1.00  0.00
ATOM    278  HG3 GLU    18      14.271  10.257  -3.089  1.00  0.00
ATOM    279  CD  GLU    18      14.232  10.876  -5.146  1.00  0.00
ATOM    280  OE1 GLU    18      13.073  11.283  -5.386  1.00  0.00
ATOM    281  OE2 GLU    18      15.242  11.306  -5.744  1.00  0.00
ATOM    282  C   GLU    18      15.670   7.322  -2.367  1.00  0.00
ATOM    283  O   GLU    18      15.921   6.332  -3.042  1.00  0.00
ATOM    284  N   PRO    19      14.865   7.277  -1.293  1.00  0.00
ATOM    285  CD  PRO    19      14.519   8.406  -0.419  1.00  0.00
ATOM    286  HD2 PRO    19      14.548   9.342  -0.976  1.00  0.00
ATOM    287  HD3 PRO    19      15.211   8.462   0.421  1.00  0.00
ATOM    288  CG  PRO    19      13.141   8.037   0.005  1.00  0.00
ATOM    289  HG2 PRO    19      12.417   8.262  -0.778  1.00  0.00
ATOM    290  HG3 PRO    19      12.861   8.558   0.920  1.00  0.00
ATOM    291  CB  PRO    19      13.248   6.560   0.243  1.00  0.00
ATOM    292  HB2 PRO    19      12.249   6.148   0.098  1.00  0.00
ATOM    293  HB3 PRO    19      13.627   6.259   1.219  1.00  0.00
ATOM    294  CA  PRO    19      14.185   6.056  -0.861  1.00  0.00
ATOM    295  HA  PRO    19      14.932   5.330  -0.541  1.00  0.00
ATOM    296  C   PRO    19      13.364   5.471  -1.996  1.00  0.00
ATOM    297  O   PRO    19      12.875   6.224  -2.833  1.00  0.00
ATOM    298  N   ARG    20      13.220   4.152  -2.031  1.00  0.00
ATOM    299  H   ARG    20      13.666   3.560  -1.345  1.00  0.00
ATOM    300  CA  ARG    20      12.433   3.521  -3.078  1.00  0.00
ATOM    301  HA  ARG    20      12.575   4.066  -4.011  1.00  0.00
ATOM    302  CB  ARG    20      12.845   2.072  -3.293  1.00  0.00
ATOM    303  HB2 ARG    20      13.933   2.040  -3.349  1.00  0.00
ATOM    304  HB3 ARG    20      12.509   1.499  -2.429  1.00  0.00
ATOM    305  CG  ARG    20      12.255   1.475  -4.558  1.00  0.00
ATOM    306  HG2 ARG    20      11.198   1.734  -4.603  1.00  0.00
ATOM    307  HG3 ARG    20      12.771   1.905  -5.417  1.00  0.00
ATOM    308  CD  ARG    20      12.406  -0.031  -4.584  1.00  0.00
ATOM    309  HD2 ARG    20      13.450  -0.280  -4.390  1.00  0.00
ATOM    310  HD3 ARG    20      11.781  -0.456  -3.799  1.00  0.00
ATOM    311  NE  ARG    20      12.016  -0.616  -5.863  1.00  0.00
ATOM    312  HE  ARG    20      11.042  -0.559  -6.127  1.00  0.00
ATOM    313  CZ  ARG    20      12.865  -1.207  -6.696  1.00  0.00
ATOM    314  NH1 ARG    20      14.150  -1.291  -6.381  1.00  0.00
ATOM    315 HH11 ARG    20      14.478  -0.906  -5.508  1.00  0.00
ATOM    316 HH12 ARG    20      14.794  -1.740  -7.016  1.00  0.00
ATOM    317  NH2 ARG    20      12.440  -1.724  -7.838  1.00  0.00
ATOM    318 HH21 ARG    20      11.461  -1.670  -8.079  1.00  0.00
ATOM    319 HH22 ARG    20      13.096  -2.169  -8.462  1.00  0.00
ATOM    320  C   ARG    20      10.975   3.577  -2.700  1.00  0.00
ATOM    321  O   ARG    20      10.628   3.397  -1.539  1.00  0.00
ATOM    322  N   PHE    21      10.125   3.826  -3.685  1.00  0.00
ATOM    323  H   PHE    21      10.461   3.920  -4.634  1.00  0.00
ATOM    324  CA  PHE    21       8.709   4.008  -3.436  1.00  0.00
ATOM    325  HA  PHE    21       8.454   3.653  -2.438  1.00  0.00
ATOM    326  CB  PHE    21       8.355   5.491  -3.533  1.00  0.00
ATOM    327  HB2 PHE    21       8.835   6.041  -2.724  1.00  0.00
ATOM    328  HB3 PHE    21       8.685   5.892  -4.491  1.00  0.00
ATOM    329  CG  PHE    21       6.893   5.772  -3.433  1.00  0.00
ATOM    330  CD1 PHE    21       6.087   5.703  -4.551  1.00  0.00
ATOM    331  HD1 PHE    21       6.533   5.443  -5.512  1.00  0.00
ATOM    332  CE1 PHE    21       4.744   5.956  -4.466  1.00  0.00
ATOM    333  HE1 PHE    21       4.120   5.893  -5.357  1.00  0.00
ATOM    334  CZ  PHE    21       4.185   6.288  -3.256  1.00  0.00
ATOM    335  HZ  PHE    21       3.117   6.493  -3.187  1.00  0.00
ATOM    336  CE2 PHE    21       4.973   6.362  -2.133  1.00  0.00
ATOM    337  HE2 PHE    21       4.530   6.621  -1.171  1.00  0.00
ATOM    338  CD2 PHE    21       6.322   6.107  -2.223  1.00  0.00
ATOM    339  HD2 PHE    21       6.948   6.168  -1.334  1.00  0.00
ATOM    340  C   PHE    21       7.914   3.194  -4.443  1.00  0.00
ATOM    341  O   PHE    21       8.102   3.330  -5.645  1.00  0.00
ATOM    342  N   ILE    22       7.035   2.332  -3.946  1.00  0.00
ATOM    343  H   ILE    22       6.905   2.253  -2.947  1.00  0.00
ATOM    344  CA  ILE    22       6.260   1.458  -4.814  1.00  0.00
ATOM    345  HA  ILE    22       6.368   1.770  -5.852  1.00  0.00
ATOM    346  CB  ILE    22       6.701   0.007  -4.672  1.00  0.00
ATOM    347  HB  ILE    22       6.439  -0.353  -3.677  1.00  0.00
ATOM    348  CG2 ILE    22       6.017  -0.838  -5.706  1.00  0.00
ATOM    349 HG21 ILE    22       6.279  -0.479  -6.701  1.00  0.00
ATOM    350 HG22 ILE    22       6.338  -1.875  -5.598  1.00  0.00
ATOM    351 HG23 ILE    22       4.938  -0.777  -5.570  1.00  0.00
ATOM    352  CG1 ILE    22       8.215  -0.093  -4.819  1.00  0.00
ATOM    353 HG12 ILE    22       8.481   0.376  -5.765  1.00  0.00
ATOM    354 HG13 ILE    22       8.659   0.468  -3.997  1.00  0.00
ATOM    355  CD1 ILE    22       8.728  -1.497  -4.798  1.00  0.00
ATOM    356 HD11 ILE    22       8.285  -2.060  -5.620  1.00  0.00
ATOM    357 HD12 ILE    22       9.813  -1.490  -4.908  1.00  0.00
ATOM    358 HD13 ILE    22       8.463  -1.968  -3.851  1.00  0.00
ATOM    359  C   ILE    22       4.771   1.538  -4.519  1.00  0.00
ATOM    360  O   ILE    22       4.363   1.540  -3.364  1.00  0.00
ATOM    361  N   SER    23       3.967   1.607  -5.574  1.00  0.00
ATOM    362  H   SER    23       4.366   1.616  -6.501  1.00  0.00
ATOM    363  CA  SER    23       2.516   1.676  -5.444  1.00  0.00
ATOM    364  HA  SER    23       2.234   1.512  -4.404  1.00  0.00
ATOM    365  CB  SER    23       1.993   3.045  -5.882  1.00  0.00
ATOM    366  HB2 SER    23       2.516   3.338  -6.792  1.00  0.00
ATOM    367  HB3 SER    23       0.927   2.955  -6.090  1.00  0.00
ATOM    368  OG  SER    23       2.197   4.026  -4.883  1.00  0.00
ATOM    369  HG  SER    23       1.858   4.870  -5.190  1.00  0.00
ATOM    370  C   SER    23       1.868   0.613  -6.305  1.00  0.00
ATOM    371  O   SER    23       2.239   0.430  -7.459  1.00  0.00
ATOM    372  N   VAL    24       0.896  -0.087  -5.741  1.00  0.00
ATOM    373  H   VAL    24       0.686   0.019  -4.759  1.00  0.00
ATOM    374  CA  VAL    24       0.127  -1.048  -6.509  1.00  0.00
ATOM    375  HA  VAL    24       0.274  -0.889  -7.577  1.00  0.00
ATOM    376  CB  VAL    24       0.515  -2.487  -6.173  1.00  0.00
ATOM    377  HB  VAL    24      -0.161  -3.170  -6.687  1.00  0.00
ATOM    378  CG1 VAL    24       1.934  -2.758  -6.613  1.00  0.00
ATOM    379 HG11 VAL    24       2.611  -2.075  -6.098  1.00  0.00
ATOM    380 HG12 VAL    24       2.201  -3.786  -6.369  1.00  0.00
ATOM    381 HG13 VAL    24       2.016  -2.608  -7.689  1.00  0.00
ATOM    382  CG2 VAL    24       0.369  -2.728  -4.689  1.00  0.00
ATOM    383 HG21 VAL    24      -0.665  -2.558  -4.392  1.00  0.00
ATOM    384 HG22 VAL    24       0.648  -3.756  -4.459  1.00  0.00
ATOM    385 HG23 VAL    24       1.021  -2.045  -4.144  1.00  0.00
ATOM    386  C   VAL    24      -1.349  -0.841  -6.231  1.00  0.00
ATOM    387  O   VAL    24      -1.750  -0.598  -5.096  1.00  0.00
ATOM    388  N   GLY    25      -2.155  -0.923  -7.280  1.00  0.00
ATOM    389  H   GLY    25      -1.775  -1.112  -8.197  1.00  0.00
ATOM    390  CA  GLY    25      -3.584  -0.747  -7.153  1.00  0.00
ATOM    391  HA2 GLY    25      -3.826  -0.479  -6.125  1.00  0.00
ATOM    392  HA3 GLY    25      -3.913   0.047  -7.823  1.00  0.00
ATOM    393  C   GLY    25      -4.309  -2.022  -7.510  1.00  0.00
ATOM    394  O   GLY    25      -4.079  -2.607  -8.569  1.00  0.00
ATOM    395  N   TYR    26      -5.187  -2.455  -6.616  1.00  0.00
ATOM    396  H   TYR    26      -5.344  -1.926  -5.770  1.00  0.00
ATOM    397  CA  TYR    26      -5.942  -3.682  -6.812  1.00  0.00
ATOM    398  HA  TYR    26      -5.636  -4.161  -7.742  1.00  0.00
ATOM    399  CB  TYR    26      -5.688  -4.656  -5.654  1.00  0.00
ATOM    400  HB2 TYR    26      -5.760  -4.085  -4.728  1.00  0.00
ATOM    401  HB3 TYR    26      -6.512  -5.367  -5.707  1.00  0.00
ATOM    402  CG  TYR    26      -4.369  -5.407  -5.684  1.00  0.00
ATOM    403  CD1 TYR    26      -3.249  -4.911  -5.034  1.00  0.00
ATOM    404  HD1 TYR    26      -3.326  -3.960  -4.508  1.00  0.00
ATOM    405  CE1 TYR    26      -2.048  -5.601  -5.046  1.00  0.00
ATOM    406  HE1 TYR    26      -1.175  -5.192  -4.538  1.00  0.00
ATOM    407  CZ  TYR    26      -1.959  -6.812  -5.706  1.00  0.00
ATOM    408  OH  TYR    26      -0.763  -7.509  -5.724  1.00  0.00
ATOM    409  HH  TYR    26      -0.059  -7.060  -5.248  1.00  0.00
ATOM    410  CE2 TYR    26      -3.066  -7.329  -6.349  1.00  0.00
ATOM    411  HE2 TYR    26      -3.002  -8.285  -6.868  1.00  0.00
ATOM    412  CD2 TYR    26      -4.260  -6.629  -6.332  1.00  0.00
ATOM    413  HD2 TYR    26      -5.138  -7.037  -6.834  1.00  0.00
ATOM    414  C   TYR    26      -7.430  -3.372  -6.874  1.00  0.00
ATOM    415  O   TYR    26      -7.956  -2.684  -6.008  1.00  0.00
ATOM    416  N   VAL    27      -8.103  -3.865  -7.908  1.00  0.00
ATOM    417  H   VAL    27      -7.612  -4.231  -8.711  1.00  0.00
ATOM    418  CA  VAL    27      -9.555  -3.944  -7.891  1.00  0.00
ATOM    419  HA  VAL    27      -9.971  -3.215  -7.195  1.00  0.00
ATOM    420  CB  VAL    27     -10.179  -3.715  -9.271  1.00  0.00
ATOM    421  HB  VAL    27      -9.800  -4.466  -9.965  1.00  0.00
ATOM    422  CG1 VAL    27     -11.690  -3.823  -9.185  1.00  0.00
ATOM    423 HG11 VAL    27     -12.069  -3.072  -8.492  1.00  0.00
ATOM    424 HG12 VAL    27     -12.123  -3.659 -10.172  1.00  0.00
ATOM    425 HG13 VAL    27     -11.965  -4.816  -8.829  1.00  0.00
ATOM    426  CG2 VAL    27      -9.776  -2.368  -9.823  1.00  0.00
ATOM    427 HG21 VAL    27      -8.691  -2.322  -9.916  1.00  0.00
ATOM    428 HG22 VAL    27     -10.230  -2.226 -10.804  1.00  0.00
ATOM    429 HG23 VAL    27     -10.116  -1.581  -9.149  1.00  0.00
ATOM    430  C   VAL    27      -9.885  -5.361  -7.469  1.00  0.00
ATOM    431  O   VAL    27      -9.440  -6.313  -8.107  1.00  0.00
ATOM    432  N   ASP    28     -10.655  -5.510  -6.399  1.00  0.00
ATOM    433  H   ASP    28     -11.050  -4.710  -5.926  1.00  0.00
ATOM    434  CA  ASP    28     -10.948  -6.834  -5.877  1.00  0.00
ATOM    435  HA  ASP    28     -11.541  -6.745  -4.967  1.00  0.00
ATOM    436  CB  ASP    28     -11.736  -7.657  -6.896  1.00  0.00
ATOM    437  HB2 ASP    28     -11.158  -7.681  -7.820  1.00  0.00
ATOM    438  HB3 ASP    28     -11.837  -8.669  -6.504  1.00  0.00
ATOM    439  CG  ASP    28     -13.105  -7.087  -7.174  1.00  0.00
ATOM    440  OD1 ASP    28     -13.486  -6.111  -6.498  1.00  0.00
ATOM    441  OD2 ASP    28     -13.798  -7.621  -8.067  1.00  0.00
ATOM    442  C   ASP    28      -9.642  -7.545  -5.568  1.00  0.00
ATOM    443  O   ASP    28      -8.953  -7.213  -4.605  1.00  0.00
ATOM    444  N   ASP    29      -9.308  -8.525  -6.399  1.00  0.00
ATOM    445  H   ASP    29      -9.935  -8.778  -7.150  1.00  0.00
ATOM    446  CA  ASP    29      -8.082  -9.288  -6.239  1.00  0.00
ATOM    447  HA  ASP    29      -7.470  -8.845  -5.453  1.00  0.00
ATOM    448  CB  ASP    29      -8.397 -10.735  -5.855  1.00  0.00
ATOM    449  HB2 ASP    29      -9.222 -11.071  -6.483  1.00  0.00
ATOM    450  HB3 ASP    29      -7.515 -11.341  -6.059  1.00  0.00
ATOM    451  CG  ASP    29      -8.782 -10.878  -4.395  1.00  0.00
ATOM    452  OD1 ASP    29      -8.226 -10.134  -3.556  1.00  0.00
ATOM    453  OD2 ASP    29      -9.634 -11.738  -4.086  1.00  0.00
ATOM    454  C   ASP    29      -7.275  -9.242  -7.527  1.00  0.00
ATOM    455  O   ASP    29      -6.459 -10.125  -7.799  1.00  0.00
ATOM    456  N   THR    30      -7.510  -8.201  -8.317  1.00  0.00
ATOM    457  H   THR    30      -8.198  -7.510  -8.051  1.00  0.00
ATOM    458  CA  THR    30      -6.806  -8.024  -9.578  1.00  0.00
ATOM    459  HA  THR    30      -6.108  -8.847  -9.734  1.00  0.00
ATOM    460  CB  THR    30      -7.779  -7.980 -10.757  1.00  0.00
ATOM    461  HB  THR    30      -8.491  -7.170 -10.604  1.00  0.00
ATOM    462  CG2 THR    30      -7.015  -7.747 -12.058  1.00  0.00
ATOM    463 HG21 THR    30      -6.302  -8.557 -12.212  1.00  0.00
ATOM    464 HG22 THR    30      -7.717  -7.717 -12.891  1.00  0.00
ATOM    465 HG23 THR    30      -6.479  -6.799 -12.000  1.00  0.00
ATOM    466  OG1 THR    30      -8.498  -9.217 -10.834  1.00  0.00
ATOM    467  HG1 THR    30      -9.108  -9.187 -11.575  1.00  0.00
ATOM    468  C   THR    30      -5.999  -6.735  -9.593  1.00  0.00
ATOM    469  O   THR    30      -6.556  -5.645  -9.483  1.00  0.00
ATOM    470  N   GLN    31      -4.685  -6.865  -9.732  1.00  0.00
ATOM    471  H   GLN    31      -4.261  -7.781  -9.767  1.00  0.00
ATOM    472  CA  GLN    31      -3.823  -5.704  -9.834  1.00  0.00
ATOM    473  HA  GLN    31      -4.115  -4.959  -9.094  1.00  0.00
ATOM    474  CB  GLN    31      -2.373  -6.100  -9.581  1.00  0.00
ATOM    475  HB2 GLN    31      -2.361  -6.749  -8.705  1.00  0.00
ATOM    476  HB3 GLN    31      -2.032  -6.658 -10.452  1.00  0.00
ATOM    477  CG  GLN    31      -1.457  -4.923  -9.348  1.00  0.00
ATOM    478  HG2 GLN    31      -1.748  -4.110 -10.012  1.00  0.00
ATOM    479  HG3 GLN    31      -1.563  -4.601  -8.312  1.00  0.00
ATOM    480  CD  GLN    31      -0.009  -5.260  -9.602  1.00  0.00
ATOM    481  OE1 GLN    31       0.417  -6.402  -9.429  1.00  0.00
ATOM    482  NE2 GLN    31       0.762  -4.264 -10.024  1.00  0.00
ATOM    483 HE21 GLN    31       1.741  -4.431 -10.210  1.00  0.00
ATOM    484 HE22 GLN    31       0.366  -3.345 -10.156  1.00  0.00
ATOM    485  C   GLN    31      -3.961  -5.126 -11.229  1.00  0.00
ATOM    486  O   GLN    31      -4.053  -5.871 -12.204  1.00  0.00
ATOM    487  N   PHE    32      -3.978  -3.802 -11.331  1.00  0.00
ATOM    488  H   PHE    32      -3.986  -3.216 -10.509  1.00  0.00
ATOM    489  CA  PHE    32      -4.109  -3.165 -12.634  1.00  0.00
ATOM    490  HA  PHE    32      -3.891  -3.890 -13.419  1.00  0.00
ATOM    491  CB  PHE    32      -5.528  -2.632 -12.841  1.00  0.00
ATOM    492  HB2 PHE    32      -5.576  -2.099 -13.790  1.00  0.00
ATOM    493  HB3 PHE    32      -6.249  -3.449 -12.846  1.00  0.00
ATOM    494  CG  PHE    32      -5.977  -1.672 -11.786  1.00  0.00
ATOM    495  CD1 PHE    32      -6.383  -2.123 -10.548  1.00  0.00
ATOM    496  HD1 PHE    32      -6.371  -3.193 -10.340  1.00  0.00
ATOM    497  CE1 PHE    32      -6.801  -1.237  -9.580  1.00  0.00
ATOM    498  HE1 PHE    32      -7.110  -1.605  -8.601  1.00  0.00
ATOM    499  CZ  PHE    32      -6.829   0.113  -9.846  1.00  0.00
ATOM    500  HZ  PHE    32      -7.166   0.817  -9.085  1.00  0.00
ATOM    501  CE2 PHE    32      -6.431   0.572 -11.076  1.00  0.00
ATOM    502  HE2 PHE    32      -6.448   1.641 -11.290  1.00  0.00
ATOM    503  CD2 PHE    32      -6.010  -0.316 -12.041  1.00  0.00
ATOM    504  HD2 PHE    32      -5.698   0.049 -13.019  1.00  0.00
ATOM    505  C   PHE    32      -3.080  -2.068 -12.885  1.00  0.00
ATOM    506  O   PHE    32      -2.697  -1.834 -14.026  1.00  0.00
ATOM    507  N   VAL    33      -2.638  -1.389 -11.833  1.00  0.00
ATOM    508  H   VAL    33      -3.023  -1.542 -10.912  1.00  0.00
ATOM    509  CA  VAL    33      -1.607  -0.371 -11.991  1.00  0.00
ATOM    510  HA  VAL    33      -1.078  -0.480 -12.938  1.00  0.00
ATOM    511  CB  VAL    33      -2.182   1.047 -11.913  1.00  0.00
ATOM    512  HB  VAL    33      -1.363   1.766 -11.943  1.00  0.00
ATOM    513  CG1 VAL    33      -3.118   1.300 -13.075  1.00  0.00
ATOM    514 HG11 VAL    33      -3.937   0.582 -13.046  1.00  0.00
ATOM    515 HG12 VAL    33      -3.518   2.311 -13.005  1.00  0.00
ATOM    516 HG13 VAL    33      -2.573   1.190 -14.012  1.00  0.00
ATOM    517  CG2 VAL    33      -2.887   1.254 -10.589  1.00  0.00
ATOM    518 HG21 VAL    33      -2.179   1.113  -9.773  1.00  0.00
ATOM    519 HG22 VAL    33      -3.291   2.266 -10.547  1.00  0.00
ATOM    520 HG23 VAL    33      -3.700   0.534 -10.493  1.00  0.00
ATOM    521  C   VAL    33      -0.517  -0.496 -10.947  1.00  0.00
ATOM    522  O   VAL    33      -0.763  -0.926  -9.827  1.00  0.00
ATOM    523  N   ARG    34       0.695  -0.112 -11.322  1.00  0.00
ATOM    524  H   ARG    34       0.873   0.167 -12.276  1.00  0.00
ATOM    525  CA  ARG    34       1.802  -0.108 -10.388  1.00  0.00
ATOM    526  HA  ARG    34       1.428   0.000  -9.370  1.00  0.00
ATOM    527  CB  ARG    34       2.582  -1.419 -10.485  1.00  0.00
ATOM    528  HB2 ARG    34       3.071  -1.573  -9.523  1.00  0.00
ATOM    529  HB3 ARG    34       1.855  -2.213 -10.653  1.00  0.00
ATOM    530  CG  ARG    34       3.618  -1.441 -11.588  1.00  0.00
ATOM    531  HG2 ARG    34       3.696  -2.458 -11.972  1.00  0.00
ATOM    532  HG3 ARG    34       3.292  -0.776 -12.386  1.00  0.00
ATOM    533  CD  ARG    34       4.973  -0.990 -11.075  1.00  0.00
ATOM    534  HD2 ARG    34       4.849  -0.090 -10.473  1.00  0.00
ATOM    535  HD3 ARG    34       5.408  -1.780 -10.463  1.00  0.00
ATOM    536  NE  ARG    34       5.884  -0.696 -12.173  1.00  0.00
ATOM    537  HE  ARG    34       6.077   0.275 -12.372  1.00  0.00
ATOM    538  CZ  ARG    34       6.470  -1.624 -12.919  1.00  0.00
ATOM    539  NH1 ARG    34       6.241  -2.907 -12.684  1.00  0.00
ATOM    540 HH11 ARG    34       5.619  -3.177 -11.935  1.00  0.00
ATOM    541 HH12 ARG    34       6.690  -3.610 -13.254  1.00  0.00
ATOM    542  NH2 ARG    34       7.284  -1.266 -13.902  1.00  0.00
ATOM    543 HH21 ARG    34       7.455  -0.287 -14.081  1.00  0.00
ATOM    544 HH22 ARG    34       7.728  -1.975 -14.468  1.00  0.00
ATOM    545  C   ARG    34       2.707   1.070 -10.701  1.00  0.00
ATOM    546  O   ARG    34       2.755   1.528 -11.834  1.00  0.00
ATOM    547  N   PHE    35       3.411   1.563  -9.689  1.00  0.00
ATOM    548  H   PHE    35       3.270   1.198  -8.758  1.00  0.00
ATOM    549  CA  PHE    35       4.373   2.640  -9.869  1.00  0.00
ATOM    550  HA  PHE    35       4.603   2.754 -10.929  1.00  0.00
ATOM    551  CB  PHE    35       3.809   3.961  -9.348  1.00  0.00
ATOM    552  HB2 PHE    35       3.012   4.320 -10.000  1.00  0.00
ATOM    553  HB3 PHE    35       3.418   3.824  -8.340  1.00  0.00
ATOM    554  CG  PHE    35       4.828   5.061  -9.269  1.00  0.00
ATOM    555  CD1 PHE    35       5.460   5.349  -8.076  1.00  0.00
ATOM    556  HD1 PHE    35       5.209   4.769  -7.187  1.00  0.00
ATOM    557  CE1 PHE    35       6.398   6.354  -8.000  1.00  0.00
ATOM    558  HE1 PHE    35       6.887   6.572  -7.050  1.00  0.00
ATOM    559  CZ  PHE    35       6.719   7.085  -9.121  1.00  0.00
ATOM    560  HZ  PHE    35       7.462   7.881  -9.065  1.00  0.00
ATOM    561  CE2 PHE    35       6.099   6.807 -10.316  1.00  0.00
ATOM    562  HE2 PHE    35       6.349   7.384 -11.206  1.00  0.00
ATOM    563  CD2 PHE    35       5.161   5.800 -10.387  1.00  0.00
ATOM    564  HD2 PHE    35       4.670   5.578 -11.336  1.00  0.00
ATOM    565  C   PHE    35       5.652   2.295  -9.127  1.00  0.00
ATOM    566  O   PHE    35       5.608   1.900  -7.964  1.00  0.00
ATOM    567  N   ASP    36       6.791   2.446  -9.792  1.00  0.00
ATOM    568  H   ASP    36       6.802   2.769 -10.749  1.00  0.00
ATOM    569  CA  ASP    36       8.057   2.078  -9.172  1.00  0.00
ATOM    570  HA  ASP    36       7.967   2.113  -8.087  1.00  0.00
ATOM    571  CB  ASP    36       8.444   0.663  -9.584  1.00  0.00
ATOM    572  HB2 ASP    36       7.582   0.016  -9.416  1.00  0.00
ATOM    573  HB3 ASP    36       8.684   0.678 -10.647  1.00  0.00
ATOM    574  CG  ASP    36       9.627   0.136  -8.808  1.00  0.00
ATOM    575  OD1 ASP    36      10.161   0.881  -7.964  1.00  0.00
ATOM    576  OD2 ASP    36      10.024  -1.023  -9.041  1.00  0.00
ATOM    577  C   ASP    36       9.180   3.048  -9.514  1.00  0.00
ATOM    578  O   ASP    36       9.802   2.936 -10.564  1.00  0.00
ATOM    579  N   ASN    37       9.445   3.984  -8.607  1.00  0.00
ATOM    580  H   ASN    37       8.906   4.016  -7.753  1.00  0.00
ATOM    581  CA  ASN    37      10.465   5.000  -8.819  1.00  0.00
ATOM    582  HA  ASN    37      10.350   5.439  -9.810  1.00  0.00
ATOM    583  CB  ASN    37      10.340   6.108  -7.777  1.00  0.00
ATOM    584  HB2 ASN    37      10.865   6.995  -8.132  1.00  0.00
ATOM    585  HB3 ASN    37       9.283   6.340  -7.648  1.00  0.00
ATOM    586  CG  ASN    37      10.916   5.710  -6.435  1.00  0.00
ATOM    587  OD1 ASN    37      10.927   4.533  -6.077  1.00  0.00
ATOM    588  ND2 ASN    37      11.408   6.693  -5.686  1.00  0.00
ATOM    589 HD21 ASN    37      11.804   6.484  -4.782  1.00  0.00
ATOM    590 HD22 ASN    37      11.384   7.644  -6.026  1.00  0.00
ATOM    591  C   ASN    37      11.866   4.422  -8.762  1.00  0.00
ATOM    592  O   ASN    37      12.728   4.935  -8.056  1.00  0.00
ATOM    593  N   ASP    38      12.094   3.353  -9.510  1.00  0.00
ATOM    594  H   ASP    38      11.373   2.985 -10.115  1.00  0.00
ATOM    595  CA  ASP    38      13.373   2.674  -9.476  1.00  0.00
ATOM    596  HA  ASP    38      14.183   3.393  -9.607  1.00  0.00
ATOM    597  CB  ASP    38      13.553   1.976  -8.131  1.00  0.00
ATOM    598  HB2 ASP    38      13.023   2.565  -7.382  1.00  0.00
ATOM    599  HB3 ASP    38      13.104   0.985  -8.196  1.00  0.00
ATOM    600  CG  ASP    38      15.006   1.846  -7.734  1.00  0.00
ATOM    601  OD1 ASP    38      15.476   2.670  -6.917  1.00  0.00
ATOM    602  OD2 ASP    38      15.678   0.926  -8.246  1.00  0.00
ATOM    603  C   ASP    38      13.404   1.664 -10.601  1.00  0.00
ATOM    604  O   ASP    38      14.134   0.678 -10.544  1.00  0.00
ATOM    605  N   ALA    39      12.589   1.921 -11.619  1.00  0.00
ATOM    606  H   ALA    39      12.001   2.741 -11.583  1.00  0.00
ATOM    607  CA  ALA    39      12.482   1.046 -12.776  1.00  0.00
ATOM    608  HA  ALA    39      13.132   0.179 -12.654  1.00  0.00
ATOM    609  CB  ALA    39      11.051   0.561 -12.937  1.00  0.00
ATOM    610  HB1 ALA    39      10.390   1.418 -13.070  1.00  0.00
ATOM    611  HB2 ALA    39      10.984  -0.089 -13.810  1.00  0.00
ATOM    612  HB3 ALA    39      10.753   0.007 -12.048  1.00  0.00
ATOM    613  C   ALA    39      12.929   1.780 -14.030  1.00  0.00
ATOM    614  O   ALA    39      13.532   2.851 -13.948  1.00  0.00
ATOM    615  N   ALA    40      12.631   1.199 -15.188  1.00  0.00
ATOM    616  H   ALA    40      12.209   0.281 -15.199  1.00  0.00
ATOM    617  CA  ALA    40      12.944   1.830 -16.463  1.00  0.00
ATOM    618  HA  ALA    40      13.965   2.212 -16.440  1.00  0.00
ATOM    619  CB  ALA    40      12.830   0.823 -17.594  1.00  0.00
ATOM    620  HB1 ALA    40      11.811   0.438 -17.636  1.00  0.00
ATOM    621  HB2 ALA    40      13.074   1.307 -18.539  1.00  0.00
ATOM    622  HB3 ALA    40      13.522  -0.001 -17.419  1.00  0.00
ATOM    623  C   ALA    40      12.019   3.017 -16.709  1.00  0.00
ATOM    624  O   ALA    40      12.394   3.977 -17.382  1.00  0.00
ATOM    625  N   SER    41      10.812   2.948 -16.151  1.00  0.00
ATOM    626  H   SER    41      10.549   2.124 -15.630  1.00  0.00
ATOM    627  CA  SER    41       9.825   4.012 -16.310  1.00  0.00
ATOM    628  HA  SER    41      10.267   4.854 -16.842  1.00  0.00
ATOM    629  CB  SER    41       8.623   3.503 -17.114  1.00  0.00
ATOM    630  HB2 SER    41       8.991   2.873 -17.923  1.00  0.00
ATOM    631  HB3 SER    41       7.992   2.910 -16.452  1.00  0.00
ATOM    632  OG  SER    41       7.868   4.573 -17.654  1.00  0.00
ATOM    633  HG  SER    41       7.125   4.223 -18.150  1.00  0.00
ATOM    634  C   SER    41       9.363   4.543 -14.954  1.00  0.00
ATOM    635  O   SER    41       8.557   3.901 -14.278  1.00  0.00
ATOM    636  N   PRO    42       9.873   5.721 -14.552  1.00  0.00
ATOM    637  CD  PRO    42      10.812   6.561 -15.310  1.00  0.00
ATOM    638  HD2 PRO    42      10.261   7.213 -15.988  1.00  0.00
ATOM    639  HD3 PRO    42      11.491   5.931 -15.885  1.00  0.00
ATOM    640  CG  PRO    42      11.513   7.318 -14.232  1.00  0.00
ATOM    641  HG2 PRO    42      11.856   8.277 -14.622  1.00  0.00
ATOM    642  HG3 PRO    42      12.369   6.742 -13.879  1.00  0.00
ATOM    643  CB  PRO    42      10.502   7.501 -13.137  1.00  0.00
ATOM    644  HB2 PRO    42       9.983   8.438 -13.341  1.00  0.00
ATOM    645  HB3 PRO    42      10.922   7.530 -12.132  1.00  0.00
ATOM    646  CA  PRO    42       9.523   6.325 -13.262  1.00  0.00
ATOM    647  HA  PRO    42       9.620   5.566 -12.485  1.00  0.00
ATOM    648  C   PRO    42       8.101   6.857 -13.272  1.00  0.00
ATOM    649  O   PRO    42       7.838   7.860 -12.616  1.00  0.00
ATOM    650  N   ARG    43       7.210   6.207 -14.015  1.00  0.00
ATOM    651  H   ARG    43       7.513   5.456 -14.618  1.00  0.00
ATOM    652  CA  ARG    43       5.804   6.603 -14.055  1.00  0.00
ATOM    653  HA  ARG    43       5.603   7.310 -13.250  1.00  0.00
ATOM    654  CB  ARG    43       5.454   7.269 -15.389  1.00  0.00
ATOM    655  HB2 ARG    43       4.385   7.128 -15.543  1.00  0.00
ATOM    656  HB3 ARG    43       5.668   8.332 -15.278  1.00  0.00
ATOM    657  CG  ARG    43       6.212   6.724 -16.583  1.00  0.00
ATOM    658  HG2 ARG    43       7.243   7.074 -16.524  1.00  0.00
ATOM    659  HG3 ARG    43       6.195   5.636 -16.532  1.00  0.00
ATOM    660  CD  ARG    43       5.597   7.181 -17.903  1.00  0.00
ATOM    661  HD2 ARG    43       6.395   7.297 -18.637  1.00  0.00
ATOM    662  HD3 ARG    43       4.899   6.417 -18.244  1.00  0.00
ATOM    663  NE  ARG    43       4.880   8.450 -17.787  1.00  0.00
ATOM    664  HE  ARG    43       5.422   9.271 -17.556  1.00  0.00
ATOM    665  CZ  ARG    43       3.568   8.583 -17.959  1.00  0.00
ATOM    666  NH1 ARG    43       2.827   7.526 -18.266  1.00  0.00
ATOM    667 HH11 ARG    43       3.263   6.621 -18.368  1.00  0.00
ATOM    668 HH12 ARG    43       1.832   7.632 -18.396  1.00  0.00
ATOM    669  NH2 ARG    43       2.996   9.772 -17.832  1.00  0.00
ATOM    670 HH21 ARG    43       3.559  10.578 -17.603  1.00  0.00
ATOM    671 HH22 ARG    43       1.999   9.866 -17.964  1.00  0.00
ATOM    672  C   ARG    43       4.848   5.444 -13.789  1.00  0.00
ATOM    673  O   ARG    43       5.263   4.291 -13.661  1.00  0.00
ATOM    674  N   MET    44       3.563   5.773 -13.702  1.00  0.00
ATOM    675  H   MET    44       3.300   6.745 -13.782  1.00  0.00
ATOM    676  CA  MET    44       2.516   4.791 -13.465  1.00  0.00
ATOM    677  HA  MET    44       2.838   4.080 -12.704  1.00  0.00
ATOM    678  CB  MET    44       1.241   5.484 -12.980  1.00  0.00
ATOM    679  HB2 MET    44       1.538   6.164 -12.181  1.00  0.00
ATOM    680  HB3 MET    44       0.856   6.059 -13.822  1.00  0.00
ATOM    681  CG  MET    44       0.154   4.543 -12.468  1.00  0.00
ATOM    682  HG2 MET    44      -0.795   5.070 -12.570  1.00  0.00
ATOM    683  HG3 MET    44       0.156   3.671 -13.121  1.00  0.00
ATOM    684  SD  MET    44       0.353   4.003 -10.752  1.00  0.00
ATOM    685  CE  MET    44      -0.317   5.393  -9.838  1.00  0.00
ATOM    686  HE1 MET    44      -1.360   5.545 -10.118  1.00  0.00
ATOM    687  HE2 MET    44      -0.255   5.190  -8.769  1.00  0.00
ATOM    688  HE3 MET    44       0.256   6.291 -10.071  1.00  0.00
ATOM    689  C   MET    44       2.244   4.024 -14.751  1.00  0.00
ATOM    690  O   MET    44       2.102   4.616 -15.818  1.00  0.00
ATOM    691  N   VAL    45       2.187   2.702 -14.645  1.00  0.00
ATOM    692  H   VAL    45       2.296   2.268 -13.740  1.00  0.00
ATOM    693  CA  VAL    45       1.956   1.846 -15.798  1.00  0.00
ATOM    694  HA  VAL    45       1.723   2.439 -16.682  1.00  0.00
ATOM    695  CB  VAL    45       3.182   0.981 -16.097  1.00  0.00
ATOM    696  HB  VAL    45       3.079   0.548 -17.092  1.00  0.00
ATOM    697  CG1 VAL    45       4.441   1.817 -16.040  1.00  0.00
ATOM    698 HG11 VAL    45       4.545   2.249 -15.045  1.00  0.00
ATOM    699 HG12 VAL    45       5.305   1.189 -16.254  1.00  0.00
ATOM    700 HG13 VAL    45       4.381   2.616 -16.778  1.00  0.00
ATOM    701  CG2 VAL    45       3.261  -0.162 -15.097  1.00  0.00
ATOM    702 HG21 VAL    45       2.362  -0.773 -15.172  1.00  0.00
ATOM    703 HG22 VAL    45       4.136  -0.775 -15.314  1.00  0.00
ATOM    704 HG23 VAL    45       3.342   0.243 -14.088  1.00  0.00
ATOM    705  C   VAL    45       0.784   0.915 -15.520  1.00  0.00
ATOM    706  O   VAL    45       0.380   0.738 -14.370  1.00  0.00
ATOM    707  N   PRO    46       0.231   0.311 -16.575  1.00  0.00
ATOM    708  CD  PRO    46       0.525   0.572 -17.987  1.00  0.00
ATOM    709  HD2 PRO    46       1.259  -0.144 -18.357  1.00  0.00
ATOM    710  HD3 PRO    46       0.913   1.584 -18.109  1.00  0.00
ATOM    711  CG  PRO    46      -0.808   0.398 -18.615  1.00  0.00
ATOM    712  HG2 PRO    46      -0.682   0.089 -19.652  1.00  0.00
ATOM    713  HG3 PRO    46      -1.350   1.343 -18.581  1.00  0.00
ATOM    714  CB  PRO    46      -1.518  -0.660 -17.808  1.00  0.00
ATOM    715  HB2 PRO    46      -1.315  -1.603 -18.315  1.00  0.00
ATOM    716  HB3 PRO    46      -2.595  -0.530 -17.702  1.00  0.00
ATOM    717  CA  PRO    46      -0.853  -0.657 -16.427  1.00  0.00
ATOM    718  HA  PRO    46      -1.494  -0.354 -15.599  1.00  0.00
ATOM    719  C   PRO    46      -0.287  -2.037 -16.148  1.00  0.00
ATOM    720  O   PRO    46       0.785  -2.378 -16.644  1.00  0.00
ATOM    721  N   ARG    47      -1.010  -2.820 -15.359  1.00  0.00
ATOM    722  H   ARG    47      -1.877  -2.469 -14.980  1.00  0.00
ATOM    723  CA  ARG    47      -0.600  -4.166 -15.007  1.00  0.00
ATOM    724  HA  ARG    47       0.299  -4.441 -15.561  1.00  0.00
ATOM    725  CB  ARG    47      -0.295  -4.242 -13.514  1.00  0.00
ATOM    726  HB2 ARG    47      -1.233  -4.080 -12.983  1.00  0.00
ATOM    727  HB3 ARG    47       0.070  -5.247 -13.308  1.00  0.00
ATOM    728  CG  ARG    47       0.729  -3.227 -13.050  1.00  0.00
ATOM    729  HG2 ARG    47       0.391  -2.228 -13.324  1.00  0.00
ATOM    730  HG3 ARG    47       0.829  -3.293 -11.967  1.00  0.00
ATOM    731  CD  ARG    47       2.068  -3.499 -13.697  1.00  0.00
ATOM    732  HD2 ARG    47       1.975  -3.404 -14.779  1.00  0.00
ATOM    733  HD3 ARG    47       2.801  -2.780 -13.331  1.00  0.00
ATOM    734  NE  ARG    47       2.537  -4.842 -13.384  1.00  0.00
ATOM    735  HE  ARG    47       1.948  -5.415 -12.797  1.00  0.00
ATOM    736  CZ  ARG    47       3.680  -5.352 -13.822  1.00  0.00
ATOM    737  NH1 ARG    47       4.474  -4.625 -14.597  1.00  0.00
ATOM    738 HH11 ARG    47       4.203  -3.685 -14.851  1.00  0.00
ATOM    739 HH12 ARG    47       5.344  -5.014 -14.930  1.00  0.00
ATOM    740  NH2 ARG    47       4.027  -6.587 -13.484  1.00  0.00
ATOM    741 HH21 ARG    47       3.419  -7.136 -12.894  1.00  0.00
ATOM    742 HH22 ARG    47       4.898  -6.972 -13.819  1.00  0.00
ATOM    743  C   ARG    47      -1.734  -5.113 -15.364  1.00  0.00
ATOM    744  O   ARG    47      -1.703  -6.298 -15.035  1.00  0.00
ATOM    745  N   ALA    48      -2.738  -4.568 -16.040  1.00  0.00
ATOM    746  H   ALA    48      -2.714  -3.580 -16.249  1.00  0.00
ATOM    747  CA  ALA    48      -3.898  -5.335 -16.467  1.00  0.00
ATOM    748  HA  ALA    48      -3.685  -6.403 -16.423  1.00  0.00
ATOM    749  CB  ALA    48      -5.070  -5.040 -15.566  1.00  0.00
ATOM    750  HB1 ALA    48      -5.302  -3.975 -15.606  1.00  0.00
ATOM    751  HB2 ALA    48      -5.937  -5.612 -15.897  1.00  0.00
ATOM    752  HB3 ALA    48      -4.821  -5.319 -14.542  1.00  0.00
ATOM    753  C   ALA    48      -4.244  -4.996 -17.910  1.00  0.00
ATOM    754  O   ALA    48      -4.206  -3.832 -18.302  1.00  0.00
ATOM    755  N   PRO    49      -4.591  -6.013 -18.708  1.00  0.00
ATOM    756  CD  PRO    49      -4.704  -7.424 -18.309  1.00  0.00
ATOM    757  HD2 PRO    49      -5.607  -7.565 -17.717  1.00  0.00
ATOM    758  HD3 PRO    49      -3.833  -7.708 -17.718  1.00  0.00
ATOM    759  CG  PRO    49      -4.760  -8.142 -19.623  1.00  0.00
ATOM    760  HG2 PRO    49      -5.348  -9.054 -19.518  1.00  0.00
ATOM    761  HG3 PRO    49      -3.750  -8.396 -19.947  1.00  0.00
ATOM    762  CB  PRO    49      -5.396  -7.194 -20.569  1.00  0.00
ATOM    763  HB2 PRO    49      -6.480  -7.248 -20.463  1.00  0.00
ATOM    764  HB3 PRO    49      -5.124  -7.372 -21.609  1.00  0.00
ATOM    765  CA  PRO    49      -4.901  -5.814 -20.128  1.00  0.00
ATOM    766  HA  PRO    49      -3.983  -5.504 -20.627  1.00  0.00
ATOM    767  C   PRO    49      -5.989  -4.766 -20.364  1.00  0.00
ATOM    768  O   PRO    49      -6.003  -4.120 -21.413  1.00  0.00
ATOM    769  N   TRP    50      -6.886  -4.596 -19.400  1.00  0.00
ATOM    770  H   TRP    50      -6.849  -5.149 -18.556  1.00  0.00
ATOM    771  CA  TRP    50      -8.007  -3.685 -19.578  1.00  0.00
ATOM    772  HA  TRP    50      -8.244  -3.598 -20.639  1.00  0.00
ATOM    773  CB  TRP    50      -9.245  -4.198 -18.842  1.00  0.00
ATOM    774  HB2 TRP    50     -10.004  -3.416 -18.819  1.00  0.00
ATOM    775  HB3 TRP    50      -9.646  -5.078 -19.345  1.00  0.00
ATOM    776  CG  TRP    50      -8.996  -4.592 -17.424  1.00  0.00
ATOM    777  CD1 TRP    50      -8.605  -5.818 -16.970  1.00  0.00
ATOM    778  HD1 TRP    50      -8.449  -6.594 -17.720  1.00  0.00
ATOM    779  NE1 TRP    50      -8.489  -5.800 -15.602  1.00  0.00
ATOM    780  HE1 TRP    50      -8.213  -6.582 -15.024  1.00  0.00
ATOM    781  CE2 TRP    50      -8.806  -4.548 -15.147  1.00  0.00
ATOM    782  CZ2 TRP    50      -8.830  -4.043 -13.849  1.00  0.00
ATOM    783  HZ2 TRP    50      -8.564  -4.707 -13.027  1.00  0.00
ATOM    784  CH2 TRP    50      -9.191  -2.733 -13.689  1.00  0.00
ATOM    785  HH2 TRP    50      -9.223  -2.304 -12.687  1.00  0.00
ATOM    786  CZ3 TRP    50      -9.522  -1.926 -14.783  1.00  0.00
ATOM    787  HZ3 TRP    50      -9.809  -0.884 -14.645  1.00  0.00
ATOM    788  CE3 TRP    50      -9.496  -2.426 -16.073  1.00  0.00
ATOM    789  HE3 TRP    50      -9.759  -1.757 -16.892  1.00  0.00
ATOM    790  CD2 TRP    50      -9.131  -3.761 -16.270  1.00  0.00
ATOM    791  C   TRP    50      -7.691  -2.254 -19.160  1.00  0.00
ATOM    792  O   TRP    50      -8.592  -1.450 -18.956  1.00  0.00
ATOM    793  N   MET    51      -6.411  -1.932 -19.040  1.00  0.00
ATOM    794  H   MET    51      -5.691  -2.635 -19.127  1.00  0.00
ATOM    795  CA  MET    51      -6.009  -0.567 -18.736  1.00  0.00
ATOM    796  HA  MET    51      -6.895   0.059 -18.631  1.00  0.00
ATOM    797  CB  MET    51      -5.210  -0.505 -17.435  1.00  0.00
ATOM    798  HB2 MET    51      -4.433  -1.266 -17.500  1.00  0.00
ATOM    799  HB3 MET    51      -4.749   0.482 -17.390  1.00  0.00
ATOM    800  CG  MET    51      -6.038  -0.735 -16.183  1.00  0.00
ATOM    801  HG2 MET    51      -6.562  -1.684 -16.294  1.00  0.00
ATOM    802  HG3 MET    51      -5.358  -0.792 -15.333  1.00  0.00
ATOM    803  SD  MET    51      -7.238   0.575 -15.893  1.00  0.00
ATOM    804  CE  MET    51      -6.155   1.991 -15.722  1.00  0.00
ATOM    805  HE1 MET    51      -5.579   2.121 -16.638  1.00  0.00
ATOM    806  HE2 MET    51      -6.751   2.884 -15.537  1.00  0.00
ATOM    807  HE3 MET    51      -5.474   1.829 -14.886  1.00  0.00
ATOM    808  C   MET    51      -5.185  -0.006 -19.880  1.00  0.00
ATOM    809  O   MET    51      -4.957   1.198 -19.965  1.00  0.00
ATOM    810  N   GLU    52      -4.746  -0.890 -20.768  1.00  0.00
ATOM    811  H   GLU    52      -4.942  -1.873 -20.646  1.00  0.00
ATOM    812  CA  GLU    52      -3.922  -0.486 -21.896  1.00  0.00
ATOM    813  HA  GLU    52      -3.162   0.223 -21.567  1.00  0.00
ATOM    814  CB  GLU    52      -3.226  -1.700 -22.498  1.00  0.00
ATOM    815  HB2 GLU    52      -3.975  -2.269 -23.048  1.00  0.00
ATOM    816  HB3 GLU    52      -2.466  -1.336 -23.190  1.00  0.00
ATOM    817  CG  GLU    52      -2.578  -2.590 -21.461  1.00  0.00
ATOM    818  HG2 GLU    52      -1.766  -2.032 -20.995  1.00  0.00
ATOM    819  HG3 GLU    52      -3.331  -2.829 -20.710  1.00  0.00
ATOM    820  CD  GLU    52      -2.034  -3.870 -22.054  1.00  0.00
ATOM    821  OE1 GLU    52      -1.547  -3.837 -23.203  1.00  0.00
ATOM    822  OE2 GLU    52      -2.091  -4.910 -21.366  1.00  0.00
ATOM    823  C   GLU    52      -4.737   0.242 -22.960  1.00  0.00
ATOM    824  O   GLU    52      -4.342   0.302 -24.124  1.00  0.00
ATOM    825  N   GLN    53      -5.878   0.791 -22.562  1.00  0.00
ATOM    826  H   GLN    53      -6.253   0.600 -21.643  1.00  0.00
ATOM    827  CA  GLN    53      -6.661   1.614 -23.469  1.00  0.00
ATOM    828  HA  GLN    53      -6.096   1.779 -24.387  1.00  0.00
ATOM    829  CB  GLN    53      -7.990   0.939 -23.827  1.00  0.00
ATOM    830  HB2 GLN    53      -8.255   1.277 -24.829  1.00  0.00
ATOM    831  HB3 GLN    53      -7.804  -0.135 -23.844  1.00  0.00
ATOM    832  CG  GLN    53      -9.135   1.240 -22.872  1.00  0.00
ATOM    833  HG2 GLN    53      -9.052   2.282 -22.565  1.00  0.00
ATOM    834  HG3 GLN    53     -10.081   1.089 -23.392  1.00  0.00
ATOM    835  CD  GLN    53      -9.117   0.368 -21.634  1.00  0.00
ATOM    836  OE1 GLN    53      -9.202  -0.859 -21.721  1.00  0.00
ATOM    837  NE2 GLN    53      -9.021   1.000 -20.470  1.00  0.00
ATOM    838 HE21 GLN    53      -9.006   0.469 -19.611  1.00  0.00
ATOM    839 HE22 GLN    53      -8.965   2.008 -20.450  1.00  0.00
ATOM    840  C   GLN    53      -6.891   2.996 -22.867  1.00  0.00
ATOM    841  O   GLN    53      -7.764   3.740 -23.310  1.00  0.00
ATOM    842  N   GLU    54      -6.102   3.336 -21.855  1.00  0.00
ATOM    843  H   GLU    54      -5.470   2.661 -21.449  1.00  0.00
ATOM    844  CA  GLU    54      -6.175   4.661 -21.255  1.00  0.00
ATOM    845  HA  GLU    54      -7.157   5.096 -21.445  1.00  0.00
ATOM    846  CB  GLU    54      -5.958   4.586 -19.745  1.00  0.00
ATOM    847  HB2 GLU    54      -4.966   4.166 -19.579  1.00  0.00
ATOM    848  HB3 GLU    54      -5.989   5.606 -19.360  1.00  0.00
ATOM    849  CG  GLU    54      -6.990   3.744 -19.024  1.00  0.00
ATOM    850  HG2 GLU    54      -6.890   2.718 -19.378  1.00  0.00
ATOM    851  HG3 GLU    54      -6.774   3.782 -17.957  1.00  0.00
ATOM    852  CD  GLU    54      -8.404   4.227 -19.269  1.00  0.00
ATOM    853  OE1 GLU    54      -9.347   3.435 -19.060  1.00  0.00
ATOM    854  OE2 GLU    54      -8.573   5.397 -19.674  1.00  0.00
ATOM    855  C   GLU    54      -5.163   5.605 -21.901  1.00  0.00
ATOM    856  O   GLU    54      -4.156   5.161 -22.454  1.00  0.00
ATOM    857  N   GLY    55      -5.433   6.905 -21.827  1.00  0.00
ATOM    858  H   GLY    55      -6.212   7.232 -21.273  1.00  0.00
ATOM    859  CA  GLY    55      -4.628   7.889 -22.529  1.00  0.00
ATOM    860  HA2 GLY    55      -4.100   7.368 -23.327  1.00  0.00
ATOM    861  HA3 GLY    55      -5.311   8.619 -22.963  1.00  0.00
ATOM    862  C   GLY    55      -3.620   8.613 -21.662  1.00  0.00
ATOM    863  O   GLY    55      -3.559   8.398 -20.452  1.00  0.00
ATOM    864  N   SER    56      -2.820   9.471 -22.286  1.00  0.00
ATOM    865  H   SER    56      -2.878   9.589 -23.288  1.00  0.00
ATOM    866  CA  SER    56      -1.835  10.251 -21.556  1.00  0.00
ATOM    867  HA  SER    56      -1.039   9.599 -21.196  1.00  0.00
ATOM    868  CB  SER    56      -1.221  11.316 -22.462  1.00  0.00
ATOM    869  HB2 SER    56      -1.952  12.110 -22.614  1.00  0.00
ATOM    870  HB3 SER    56      -0.337  11.725 -21.972  1.00  0.00
ATOM    871  OG  SER    56      -0.853  10.766 -23.716  1.00  0.00
ATOM    872  HG  SER    56      -0.471  11.452 -24.267  1.00  0.00
ATOM    873  C   SER    56      -2.507  10.917 -20.368  1.00  0.00
ATOM    874  O   SER    56      -2.007  10.871 -19.248  1.00  0.00
ATOM    875  N   GLU    57      -3.661  11.519 -20.627  1.00  0.00
ATOM    876  H   GLU    57      -4.016  11.507 -21.573  1.00  0.00
ATOM    877  CA  GLU    57      -4.408  12.257 -19.617  1.00  0.00
ATOM    878  HA  GLU    57      -3.919  13.209 -19.409  1.00  0.00
ATOM    879  CB  GLU    57      -5.827  12.537 -20.122  1.00  0.00
ATOM    880  HB2 GLU    57      -5.736  12.859 -21.159  1.00  0.00
ATOM    881  HB3 GLU    57      -6.369  11.592 -20.082  1.00  0.00
ATOM    882  CG  GLU    57      -6.585  13.591 -19.327  1.00  0.00
ATOM    883  HG2 GLU    57      -7.627  13.559 -19.648  1.00  0.00
ATOM    884  HG3 GLU    57      -6.522  13.328 -18.271  1.00  0.00
ATOM    885  CD  GLU    57      -6.035  14.990 -19.534  1.00  0.00
ATOM    886  OE1 GLU    57      -4.825  15.201 -19.293  1.00  0.00
ATOM    887  OE2 GLU    57      -6.816  15.882 -19.933  1.00  0.00
ATOM    888  C   GLU    57      -4.468  11.538 -18.270  1.00  0.00
ATOM    889  O   GLU    57      -4.382  12.168 -17.216  1.00  0.00
ATOM    890  N   TYR    58      -4.620  10.219 -18.310  1.00  0.00
ATOM    891  H   TYR    58      -4.680   9.743 -19.199  1.00  0.00
ATOM    892  CA  TYR    58      -4.762   9.429 -17.092  1.00  0.00
ATOM    893  HA  TYR    58      -5.216  10.035 -16.308  1.00  0.00
ATOM    894  CB  TYR    58      -5.655   8.215 -17.349  1.00  0.00
ATOM    895  HB2 TYR    58      -6.653   8.586 -17.581  1.00  0.00
ATOM    896  HB3 TYR    58      -5.248   7.702 -18.220  1.00  0.00
ATOM    897  CG  TYR    58      -5.733   7.253 -16.190  1.00  0.00
ATOM    898  CD1 TYR    58      -6.680   7.418 -15.189  1.00  0.00
ATOM    899  HD1 TYR    58      -7.367   8.261 -15.248  1.00  0.00
ATOM    900  CE1 TYR    58      -6.759   6.534 -14.127  1.00  0.00
ATOM    901  HE1 TYR    58      -7.508   6.676 -13.348  1.00  0.00
ATOM    902  CZ  TYR    58      -5.885   5.471 -14.059  1.00  0.00
ATOM    903  OH  TYR    58      -5.958   4.587 -13.006  1.00  0.00
ATOM    904  HH  TYR    58      -6.651   4.807 -12.379  1.00  0.00
ATOM    905  CE2 TYR    58      -4.936   5.287 -15.042  1.00  0.00
ATOM    906  HE2 TYR    58      -4.244   4.447 -14.988  1.00  0.00
ATOM    907  CD2 TYR    58      -4.866   6.175 -16.100  1.00  0.00
ATOM    908  HD2 TYR    58      -4.119   6.034 -16.881  1.00  0.00
ATOM    909  C   TYR    58      -3.413   8.975 -16.551  1.00  0.00
ATOM    910  O   TYR    58      -3.160   9.051 -15.349  1.00  0.00
ATOM    911  N   TRP    59      -2.550   8.495 -17.442  1.00  0.00
ATOM    912  H   TRP    59      -2.813   8.412 -18.414  1.00  0.00
ATOM    913  CA  TRP    59      -1.240   8.008 -17.037  1.00  0.00
ATOM    914  HA  TRP    59      -1.351   7.307 -16.210  1.00  0.00
ATOM    915  CB  TRP    59      -0.544   7.294 -18.192  1.00  0.00
ATOM    916  HB2 TRP    59      -0.574   7.920 -19.084  1.00  0.00
ATOM    917  HB3 TRP    59       0.492   7.048 -17.957  1.00  0.00
ATOM    918  CG  TRP    59      -1.211   6.022 -18.545  1.00  0.00
ATOM    919  CD1 TRP    59      -1.570   5.603 -19.790  1.00  0.00
ATOM    920  HD1 TRP    59      -1.337   6.269 -20.621  1.00  0.00
ATOM    921  NE1 TRP    59      -2.177   4.377 -19.716  1.00  0.00
ATOM    922  HE1 TRP    59      -2.530   3.848 -20.501  1.00  0.00
ATOM    923  CE2 TRP    59      -2.227   3.983 -18.404  1.00  0.00
ATOM    924  CZ2 TRP    59      -2.745   2.825 -17.830  1.00  0.00
ATOM    925  HZ2 TRP    59      -3.197   2.077 -18.482  1.00  0.00
ATOM    926  CH2 TRP    59      -2.653   2.700 -16.471  1.00  0.00
ATOM    927  HH2 TRP    59      -3.045   1.806 -15.986  1.00  0.00
ATOM    928  CZ3 TRP    59      -2.064   3.694 -15.684  1.00  0.00
ATOM    929  HZ3 TRP    59      -1.998   3.584 -14.601  1.00  0.00
ATOM    930  CE3 TRP    59      -1.553   4.836 -16.248  1.00  0.00
ATOM    931  HE3 TRP    59      -1.094   5.574 -15.591  1.00  0.00
ATOM    932  CD2 TRP    59      -1.632   4.997 -17.637  1.00  0.00
ATOM    933  C   TRP    59      -0.369   9.131 -16.507  1.00  0.00
ATOM    934  O   TRP    59       0.482   8.914 -15.646  1.00  0.00
ATOM    935  N   ASP    60      -0.586  10.332 -17.030  1.00  0.00
ATOM    936  H   ASP    60      -1.236  10.447 -17.794  1.00  0.00
ATOM    937  CA  ASP    60       0.122  11.505 -16.545  1.00  0.00
ATOM    938  HA  ASP    60       1.187  11.288 -16.473  1.00  0.00
ATOM    939  CB  ASP    60      -0.073  12.679 -17.495  1.00  0.00
ATOM    940  HB2 ASP    60      -1.141  12.781 -17.684  1.00  0.00
ATOM    941  HB3 ASP    60       0.295  13.579 -17.002  1.00  0.00
ATOM    942  CG  ASP    60       0.655  12.492 -18.804  1.00  0.00
ATOM    943  OD1 ASP    60       1.609  11.687 -18.843  1.00  0.00
ATOM    944  OD2 ASP    60       0.274  13.153 -19.794  1.00  0.00
ATOM    945  C   ASP    60      -0.373  11.880 -15.159  1.00  0.00
ATOM    946  O   ASP    60       0.402  11.913 -14.208  1.00  0.00
ATOM    947  N   ARG    61      -1.667  12.155 -15.046  1.00  0.00
ATOM    948  H   ARG    61      -2.284  12.091 -15.843  1.00  0.00
ATOM    949  CA  ARG    61      -2.227  12.584 -13.774  1.00  0.00
ATOM    950  HA  ARG    61      -1.883  13.593 -13.548  1.00  0.00
ATOM    951  CB  ARG    61      -3.751  12.587 -13.813  1.00  0.00
ATOM    952  HB2 ARG    61      -4.064  13.284 -14.590  1.00  0.00
ATOM    953  HB3 ARG    61      -4.081  11.581 -14.073  1.00  0.00
ATOM    954  CG  ARG    61      -4.373  12.996 -12.483  1.00  0.00
ATOM    955  HG2 ARG    61      -3.573  13.060 -11.745  1.00  0.00
ATOM    956  HG3 ARG    61      -4.825  13.978 -12.614  1.00  0.00
ATOM    957  CD  ARG    61      -5.435  12.005 -11.997  1.00  0.00
ATOM    958  HD2 ARG    61      -4.955  11.044 -11.814  1.00  0.00
ATOM    959  HD3 ARG    61      -5.859  12.380 -11.066  1.00  0.00
ATOM    960  NE  ARG    61      -6.514  11.813 -12.959  1.00  0.00
ATOM    961  HE  ARG    61      -6.276  11.852 -13.940  1.00  0.00
ATOM    962  CZ  ARG    61      -7.776  11.575 -12.623  1.00  0.00
ATOM    963  NH1 ARG    61      -8.120  11.518 -11.342  1.00  0.00
ATOM    964 HH11 ARG    61      -7.420  11.656 -10.627  1.00  0.00
ATOM    965 HH12 ARG    61      -9.081  11.336 -11.088  1.00  0.00
ATOM    966  NH2 ARG    61      -8.696  11.412 -13.564  1.00  0.00
ATOM    967 HH21 ARG    61      -8.433  11.470 -14.538  1.00  0.00
ATOM    968 HH22 ARG    61      -9.654  11.231 -13.303  1.00  0.00
ATOM    969  C   ARG    61      -1.766  11.674 -12.650  1.00  0.00
ATOM    970  O   ARG    61      -1.360  12.141 -11.587  1.00  0.00
ATOM    971  N   GLU    62      -1.829  10.369 -12.890  1.00  0.00
ATOM    972  H   GLU    62      -2.179  10.036 -13.777  1.00  0.00
ATOM    973  CA  GLU    62      -1.519   9.390 -11.858  1.00  0.00
ATOM    974  HA  GLU    62      -2.014   9.663 -10.926  1.00  0.00
ATOM    975  CB  GLU    62      -2.003   8.008 -12.279  1.00  0.00
ATOM    976  HB2 GLU    62      -1.730   7.858 -13.324  1.00  0.00
ATOM    977  HB3 GLU    62      -1.495   7.268 -11.661  1.00  0.00
ATOM    978  CG  GLU    62      -3.503   7.853 -12.123  1.00  0.00
ATOM    979  HG2 GLU    62      -3.978   8.542 -12.822  1.00  0.00
ATOM    980  HG3 GLU    62      -3.778   6.830 -12.377  1.00  0.00
ATOM    981  CD  GLU    62      -3.970   8.166 -10.707  1.00  0.00
ATOM    982  OE1 GLU    62      -4.388   9.322 -10.461  1.00  0.00
ATOM    983  OE2 GLU    62      -3.904   7.263  -9.841  1.00  0.00
ATOM    984  C   GLU    62      -0.041   9.375 -11.481  1.00  0.00
ATOM    985  O   GLU    62       0.311   9.138 -10.331  1.00  0.00
ATOM    986  N   THR    63       0.821   9.642 -12.451  1.00  0.00
ATOM    987  H   THR    63       0.514   9.712 -13.411  1.00  0.00
ATOM    988  CA  THR    63       2.236   9.811 -12.168  1.00  0.00
ATOM    989  HA  THR    63       2.600   8.970 -11.577  1.00  0.00
ATOM    990  CB  THR    63       3.049   9.887 -13.459  1.00  0.00
ATOM    991  HB  THR    63       2.772  10.793 -13.998  1.00  0.00
ATOM    992  CG2 THR    63       4.530   9.915 -13.155  1.00  0.00
ATOM    993 HG21 THR    63       4.807   9.010 -12.616  1.00  0.00
ATOM    994 HG22 THR    63       5.092   9.970 -14.088  1.00  0.00
ATOM    995 HG23 THR    63       4.759  10.787 -12.542  1.00  0.00
ATOM    996  OG1 THR    63       2.751   8.747 -14.269  1.00  0.00
ATOM    997  HG1 THR    63       3.260   8.791 -15.083  1.00  0.00
ATOM    998  C   THR    63       2.458  11.080 -11.351  1.00  0.00
ATOM    999  O   THR    63       3.274  11.094 -10.433  1.00  0.00
ATOM   1000  N   ARG    64       1.737  12.146 -11.695  1.00  0.00
ATOM   1001  H   ARG    64       1.132  12.101 -12.503  1.00  0.00
ATOM   1002  CA  ARG    64       1.794  13.394 -10.941  1.00  0.00
ATOM   1003  HA  ARG    64       2.773  13.854 -11.073  1.00  0.00
ATOM   1004  CB  ARG    64       0.711  14.388 -11.427  1.00  0.00
ATOM   1005  HB2 ARG    64       0.582  14.184 -12.491  1.00  0.00
ATOM   1006  HB3 ARG    64      -0.199  14.114 -10.893  1.00  0.00
ATOM   1007  CG  ARG    64       0.998  15.904 -11.221  1.00  0.00
ATOM   1008  HG2 ARG    64       1.492  16.022 -10.257  1.00  0.00
ATOM   1009  HG3 ARG    64       1.670  16.229 -12.015  1.00  0.00
ATOM   1010  CD  ARG    64      -0.289  16.765 -11.251  1.00  0.00
ATOM   1011  HD2 ARG    64      -0.846  16.529 -12.158  1.00  0.00
ATOM   1012  HD3 ARG    64      -0.895  16.517 -10.380  1.00  0.00
ATOM   1013  NE  ARG    64      -0.006  18.212 -11.233  1.00  0.00
ATOM   1014  HE  ARG    64       0.926  18.484 -11.510  1.00  0.00
ATOM   1015  CZ  ARG    64      -0.876  19.171 -10.892  1.00  0.00
ATOM   1016  NH1 ARG    64      -2.113  18.861 -10.522  1.00  0.00
ATOM   1017 HH11 ARG    64      -2.402  17.894 -10.498  1.00  0.00
ATOM   1018 HH12 ARG    64      -2.760  19.595 -10.268  1.00  0.00
ATOM   1019  NH2 ARG    64      -0.502  20.450 -10.912  1.00  0.00
ATOM   1020 HH21 ARG    64       0.439  20.694 -11.186  1.00  0.00
ATOM   1021 HH22 ARG    64      -1.162  21.169 -10.654  1.00  0.00
ATOM   1022  C   ARG    64       1.562  13.011  -9.488  1.00  0.00
ATOM   1023  O   ARG    64       2.314  13.408  -8.599  1.00  0.00
ATOM   1024  N   SER    65       0.528  12.205  -9.263  1.00  0.00
ATOM   1025  H   SER    65      -0.037  11.898 -10.042  1.00  0.00
ATOM   1026  CA  SER    65       0.148  11.777  -7.921  1.00  0.00
ATOM   1027  HA  SER    65       0.013  12.648  -7.280  1.00  0.00
ATOM   1028  CB  SER    65      -1.164  10.990  -7.959  1.00  0.00
ATOM   1029  HB2 SER    65      -1.146  10.336  -8.831  1.00  0.00
ATOM   1030  HB3 SER    65      -1.228  10.386  -7.054  1.00  0.00
ATOM   1031  OG  SER    65      -2.287  11.845  -8.034  1.00  0.00
ATOM   1032  HG  SER    65      -3.089  11.318  -8.056  1.00  0.00
ATOM   1033  C   SER    65       1.215  10.923  -7.264  1.00  0.00
ATOM   1034  O   SER    65       1.589  11.160  -6.117  1.00  0.00
ATOM   1035  N   ALA    66       1.693   9.918  -7.989  1.00  0.00
ATOM   1036  H   ALA    66       1.357   9.767  -8.930  1.00  0.00
ATOM   1037  CA  ALA    66       2.660   8.978  -7.442  1.00  0.00
ATOM   1038  HA  ALA    66       2.246   8.533  -6.537  1.00  0.00
ATOM   1039  CB  ALA    66       2.941   7.878  -8.435  1.00  0.00
ATOM   1040  HB1 ALA    66       3.364   8.307  -9.343  1.00  0.00
ATOM   1041  HB2 ALA    66       3.649   7.171  -8.003  1.00  0.00
ATOM   1042  HB3 ALA    66       2.012   7.361  -8.677  1.00  0.00
ATOM   1043  C   ALA    66       3.952   9.679  -7.058  1.00  0.00
ATOM   1044  O   ALA    66       4.382   9.610  -5.910  1.00  0.00
ATOM   1045  N   ARG    67       4.563  10.356  -8.024  1.00  0.00
ATOM   1046  H   ARG    67       4.174  10.357  -8.957  1.00  0.00
ATOM   1047  CA  ARG    67       5.823  11.058  -7.800  1.00  0.00
ATOM   1048  HA  ARG    67       6.598  10.347  -7.513  1.00  0.00
ATOM   1049  CB  ARG    67       6.264  11.773  -9.076  1.00  0.00
ATOM   1050  HB2 ARG    67       5.444  12.427  -9.371  1.00  0.00
ATOM   1051  HB3 ARG    67       7.134  12.376  -8.815  1.00  0.00
ATOM   1052  CG  ARG    67       6.617  10.852 -10.231  1.00  0.00
ATOM   1053  HG2 ARG    67       7.450  10.216  -9.931  1.00  0.00
ATOM   1054  HG3 ARG    67       5.752  10.231 -10.463  1.00  0.00
ATOM   1055  CD  ARG    67       7.010  11.654 -11.462  1.00  0.00
ATOM   1056  HD2 ARG    67       6.132  12.187 -11.828  1.00  0.00
ATOM   1057  HD3 ARG    67       7.779  12.374 -11.181  1.00  0.00
ATOM   1058  NE  ARG    67       7.527  10.813 -12.536  1.00  0.00
ATOM   1059  HE  ARG    67       7.759   9.857 -12.306  1.00  0.00
ATOM   1060  CZ  ARG    67       7.715  11.228 -13.786  1.00  0.00
ATOM   1061  NH1 ARG    67       7.421  12.478 -14.128  1.00  0.00
ATOM   1062 HH11 ARG    67       7.053  13.114 -13.435  1.00  0.00
ATOM   1063 HH12 ARG    67       7.566  12.786 -15.078  1.00  0.00
ATOM   1064  NH2 ARG    67       8.193  10.393 -14.699  1.00  0.00
ATOM   1065 HH21 ARG    67       8.414   9.441 -14.442  1.00  0.00
ATOM   1066 HH22 ARG    67       8.334  10.712 -15.647  1.00  0.00
ATOM   1067  C   ARG    67       5.722  12.056  -6.652  1.00  0.00
ATOM   1068  O   ARG    67       6.652  12.208  -5.864  1.00  0.00
ATOM   1069  N   ASP    68       4.585  12.735  -6.564  1.00  0.00
ATOM   1070  H   ASP    68       3.856  12.597  -7.250  1.00  0.00
ATOM   1071  CA  ASP    68       4.374  13.727  -5.522  1.00  0.00
ATOM   1072  HA  ASP    68       5.240  14.386  -5.462  1.00  0.00
ATOM   1073  CB  ASP    68       3.137  14.573  -5.821  1.00  0.00
ATOM   1074  HB2 ASP    68       2.451  13.957  -6.403  1.00  0.00
ATOM   1075  HB3 ASP    68       2.670  14.844  -4.875  1.00  0.00
ATOM   1076  CG  ASP    68       3.468  15.828  -6.598  1.00  0.00
ATOM   1077  OD1 ASP    68       4.487  16.480  -6.272  1.00  0.00
ATOM   1078  OD2 ASP    68       2.706  16.167  -7.526  1.00  0.00
ATOM   1079  C   ASP    68       4.230  13.077  -4.165  1.00  0.00
ATOM   1080  O   ASP    68       4.699  13.611  -3.163  1.00  0.00
ATOM   1081  N   THR    69       3.563  11.929  -4.134  1.00  0.00
ATOM   1082  H   THR    69       3.165  11.547  -4.979  1.00  0.00
ATOM   1083  CA  THR    69       3.380  11.194  -2.893  1.00  0.00
ATOM   1084  HA  THR    69       2.905  11.852  -2.166  1.00  0.00
ATOM   1085  CB  THR    69       2.487   9.960  -3.095  1.00  0.00
ATOM   1086  HB  THR    69       2.924   9.325  -3.865  1.00  0.00
ATOM   1087  CG2 THR    69       2.376   9.187  -1.812  1.00  0.00
ATOM   1088 HG21 THR    69       1.940   9.821  -1.041  1.00  0.00
ATOM   1089 HG22 THR    69       1.741   8.314  -1.968  1.00  0.00
ATOM   1090 HG23 THR    69       3.368   8.862  -1.496  1.00  0.00
ATOM   1091  OG1 THR    69       1.174  10.371  -3.486  1.00  0.00
ATOM   1092  HG1 THR    69       0.620   9.597  -3.611  1.00  0.00
ATOM   1093  C   THR    69       4.737  10.744  -2.389  1.00  0.00
ATOM   1094  O   THR    69       5.001  10.729  -1.194  1.00  0.00
ATOM   1095  N   ALA    70       5.607  10.400  -3.325  1.00  0.00
ATOM   1096  H   ALA    70       5.358  10.475  -4.301  1.00  0.00
ATOM   1097  CA  ALA    70       6.899   9.834  -2.987  1.00  0.00
ATOM   1098  HA  ALA    70       6.744   9.043  -2.252  1.00  0.00
ATOM   1099  CB  ALA    70       7.535   9.231  -4.218  1.00  0.00
ATOM   1100  HB1 ALA    70       7.705  10.012  -4.959  1.00  0.00
ATOM   1101  HB2 ALA    70       8.486   8.772  -3.948  1.00  0.00
ATOM   1102  HB3 ALA    70       6.871   8.473  -4.635  1.00  0.00
ATOM   1103  C   ALA    70       7.824  10.868  -2.348  1.00  0.00
ATOM   1104  O   ALA    70       8.648  10.531  -1.495  1.00  0.00
ATOM   1105  N   GLN    71       7.690  12.123  -2.769  1.00  0.00
ATOM   1106  H   GLN    71       7.047  12.349  -3.514  1.00  0.00
ATOM   1107  CA  GLN    71       8.474  13.197  -2.186  1.00  0.00
ATOM   1108  HA  GLN    71       9.523  12.906  -2.151  1.00  0.00
ATOM   1109  CB  GLN    71       8.351  14.476  -3.011  1.00  0.00
ATOM   1110  HB2 GLN    71       7.284  14.670  -3.122  1.00  0.00
ATOM   1111  HB3 GLN    71       8.806  15.270  -2.419  1.00  0.00
ATOM   1112  CG  GLN    71       9.003  14.432  -4.386  1.00  0.00
ATOM   1113  HG2 GLN    71      10.073  14.262  -4.256  1.00  0.00
ATOM   1114  HG3 GLN    71       8.572  13.612  -4.959  1.00  0.00
ATOM   1115  CD  GLN    71       8.806  15.729  -5.166  1.00  0.00
ATOM   1116  OE1 GLN    71       7.714  16.303  -5.187  1.00  0.00
ATOM   1117  NE2 GLN    71       9.867  16.190  -5.816  1.00  0.00
ATOM   1118 HE21 GLN    71       9.796  17.045  -6.349  1.00  0.00
ATOM   1119 HE22 GLN    71      10.740  15.685  -5.775  1.00  0.00
ATOM   1120  C   GLN    71       7.977  13.444  -0.775  1.00  0.00
ATOM   1121  O   GLN    71       8.763  13.665   0.136  1.00  0.00
ATOM   1122  N   ILE    72       6.660  13.404  -0.599  1.00  0.00
ATOM   1123  H   ILE    72       6.049  13.204  -1.379  1.00  0.00
ATOM   1124  CA  ILE    72       6.060  13.618   0.712  1.00  0.00
ATOM   1125  HA  ILE    72       6.320  14.603   1.098  1.00  0.00
ATOM   1126  CB  ILE    72       4.530  13.470   0.675  1.00  0.00
ATOM   1127  HB  ILE    72       4.278  12.432   0.455  1.00  0.00
ATOM   1128  CG2 ILE    72       3.932  13.863   2.012  1.00  0.00
ATOM   1129 HG21 ILE    72       4.184  14.901   2.232  1.00  0.00
ATOM   1130 HG22 ILE    72       2.848  13.753   1.972  1.00  0.00
ATOM   1131 HG23 ILE    72       4.333  13.218   2.794  1.00  0.00
ATOM   1132  CG1 ILE    72       3.922  14.302  -0.451  1.00  0.00
ATOM   1133 HG12 ILE    72       4.639  14.306  -1.272  1.00  0.00
ATOM   1134 HG13 ILE    72       3.010  13.798  -0.768  1.00  0.00
ATOM   1135  CD1 ILE    72       3.603  15.715  -0.060  1.00  0.00
ATOM   1136 HD11 ILE    72       4.516  16.220   0.256  1.00  0.00
ATOM   1137 HD12 ILE    72       3.175  16.240  -0.914  1.00  0.00
ATOM   1138 HD13 ILE    72       2.886  15.712   0.761  1.00  0.00
ATOM   1139  C   ILE    72       6.592  12.580   1.681  1.00  0.00
ATOM   1140  O   ILE    72       6.777  12.852   2.868  1.00  0.00
ATOM   1141  N   PHE    73       6.826  11.381   1.164  1.00  0.00
ATOM   1142  H   PHE    73       6.626  11.201   0.190  1.00  0.00
ATOM   1143  CA  PHE    73       7.281  10.275   1.988  1.00  0.00
ATOM   1144  HA  PHE    73       6.775  10.302   2.952  1.00  0.00
ATOM   1145  CB  PHE    73       6.974   8.944   1.313  1.00  0.00
ATOM   1146  HB2 PHE    73       7.110   9.016   0.234  1.00  0.00
ATOM   1147  HB3 PHE    73       7.632   8.171   1.711  1.00  0.00
ATOM   1148  CG  PHE    73       5.567   8.469   1.538  1.00  0.00
ATOM   1149  CD1 PHE    73       4.573   9.358   1.894  1.00  0.00
ATOM   1150  HD1 PHE    73       4.821  10.413   2.014  1.00  0.00
ATOM   1151  CE1 PHE    73       3.274   8.925   2.098  1.00  0.00
ATOM   1152  HE1 PHE    73       2.500   9.637   2.384  1.00  0.00
ATOM   1153  CZ  PHE    73       2.961   7.593   1.939  1.00  0.00
ATOM   1154  HZ  PHE    73       1.939   7.248   2.099  1.00  0.00
ATOM   1155  CE2 PHE    73       3.937   6.702   1.580  1.00  0.00
ATOM   1156  HE2 PHE    73       3.690   5.647   1.453  1.00  0.00
ATOM   1157  CD2 PHE    73       5.233   7.137   1.379  1.00  0.00
ATOM   1158  HD2 PHE    73       6.008   6.426   1.091  1.00  0.00
ATOM   1159  C   PHE    73       8.761  10.414   2.307  1.00  0.00
ATOM   1160  O   PHE    73       9.160  10.245   3.450  1.00  0.00
ATOM   1161  N   ARG    74       9.571  10.742   1.306  1.00  0.00
ATOM   1162  H   ARG    74       9.230  10.782   0.357  1.00  0.00
ATOM   1163  CA  ARG    74      10.987  11.012   1.546  1.00  0.00
ATOM   1164  HA  ARG    74      11.507  10.080   1.769  1.00  0.00
ATOM   1165  CB  ARG    74      11.632  11.650   0.312  1.00  0.00
ATOM   1166  HB2 ARG    74      11.294  11.067  -0.545  1.00  0.00
ATOM   1167  HB3 ARG    74      11.230  12.661   0.244  1.00  0.00
ATOM   1168  CG  ARG    74      13.149  11.708   0.318  1.00  0.00
ATOM   1169  HG2 ARG    74      13.511  11.705   1.346  1.00  0.00
ATOM   1170  HG3 ARG    74      13.551  10.843  -0.210  1.00  0.00
ATOM   1171  CD  ARG    74      13.603  12.975  -0.372  1.00  0.00
ATOM   1172  HD2 ARG    74      12.994  13.100  -1.268  1.00  0.00
ATOM   1173  HD3 ARG    74      13.420  13.806   0.308  1.00  0.00
ATOM   1174  NE  ARG    74      15.013  12.987  -0.759  1.00  0.00
ATOM   1175  HE  ARG    74      15.196  12.915  -1.750  1.00  0.00
ATOM   1176  CZ  ARG    74      16.048  13.101   0.073  1.00  0.00
ATOM   1177  NH1 ARG    74      15.905  13.184   1.393  1.00  0.00
ATOM   1178 HH11 ARG    74      14.981  13.161   1.801  1.00  0.00
ATOM   1179 HH12 ARG    74      16.721  13.269   1.982  1.00  0.00
ATOM   1180  NH2 ARG    74      17.259  13.111  -0.437  1.00  0.00
ATOM   1181 HH21 ARG    74      17.383  13.034  -1.437  1.00  0.00
ATOM   1182 HH22 ARG    74      18.059  13.196   0.172  1.00  0.00
ATOM   1183  C   ARG    74      11.120  11.933   2.757  1.00  0.00
ATOM   1184  O   ARG    74      11.944  11.700   3.645  1.00  0.00
ATOM   1185  N   VAL    75      10.286  12.967   2.789  1.00  0.00
ATOM   1186  H   VAL    75       9.638  13.117   2.029  1.00  0.00
ATOM   1187  CA  VAL    75      10.248  13.879   3.915  1.00  0.00
ATOM   1188  HA  VAL    75      11.229  14.325   4.073  1.00  0.00
ATOM   1189  CB  VAL    75       9.230  14.995   3.713  1.00  0.00
ATOM   1190  HB  VAL    75       8.322  14.581   3.274  1.00  0.00
ATOM   1191  CG1 VAL    75       8.898  15.635   5.050  1.00  0.00
ATOM   1192 HG11 VAL    75       9.805  16.048   5.490  1.00  0.00
ATOM   1193 HG12 VAL    75       8.170  16.432   4.901  1.00  0.00
ATOM   1194 HG13 VAL    75       8.481  14.883   5.719  1.00  0.00
ATOM   1195  CG2 VAL    75       9.768  16.026   2.763  1.00  0.00
ATOM   1196 HG21 VAL    75       9.979  15.559   1.801  1.00  0.00
ATOM   1197 HG22 VAL    75       9.032  16.817   2.628  1.00  0.00
ATOM   1198 HG23 VAL    75      10.687  16.451   3.169  1.00  0.00
ATOM   1199  C   VAL    75       9.828  13.122   5.146  1.00  0.00
ATOM   1200  O   VAL    75      10.554  13.083   6.132  1.00  0.00
ATOM   1201  N   ASN    76       8.643  12.523   5.076  1.00  0.00
ATOM   1202  H   ASN    76       8.086  12.617   4.239  1.00  0.00
ATOM   1203  CA  ASN    76       8.062  11.830   6.218  1.00  0.00
ATOM   1204  HA  ASN    76       7.825  12.551   7.001  1.00  0.00
ATOM   1205  CB  ASN    76       6.782  11.100   5.825  1.00  0.00
ATOM   1206  HB2 ASN    76       6.912  10.665   4.834  1.00  0.00
ATOM   1207  HB3 ASN    76       6.592  10.307   6.547  1.00  0.00
ATOM   1208  CG  ASN    76       5.589  12.020   5.794  1.00  0.00
ATOM   1209  OD1 ASN    76       5.626  13.116   6.358  1.00  0.00
ATOM   1210  ND2 ASN    76       4.520  11.587   5.135  1.00  0.00
ATOM   1211 HD21 ASN    76       3.692  12.165   5.085  1.00  0.00
ATOM   1212 HD22 ASN    76       4.538  10.680   4.689  1.00  0.00
ATOM   1213  C   ASN    76       9.047  10.890   6.893  1.00  0.00
ATOM   1214  O   ASN    76       9.201  10.923   8.108  1.00  0.00
ATOM   1215  N   LEU    77       9.731  10.070   6.104  1.00  0.00
ATOM   1216  H   LEU    77       9.508   9.998   5.122  1.00  0.00
ATOM   1217  CA  LEU    77      10.746   9.174   6.651  1.00  0.00
ATOM   1218  HA  LEU    77      10.272   8.453   7.316  1.00  0.00
ATOM   1219  CB  LEU    77      11.472   8.410   5.533  1.00  0.00
ATOM   1220  HB2 LEU    77      11.671   9.146   4.753  1.00  0.00
ATOM   1221  HB3 LEU    77      12.417   8.033   5.926  1.00  0.00
ATOM   1222  CG  LEU    77      10.663   7.246   4.945  1.00  0.00
ATOM   1223  HG  LEU    77       9.733   7.651   4.546  1.00  0.00
ATOM   1224  CD1 LEU    77      11.404   6.521   3.851  1.00  0.00
ATOM   1225 HD11 LEU    77      12.334   6.115   4.249  1.00  0.00
ATOM   1226 HD12 LEU    77      10.787   5.707   3.470  1.00  0.00
ATOM   1227 HD13 LEU    77      11.628   7.215   3.042  1.00  0.00
ATOM   1228  CD2 LEU    77      10.323   6.291   6.042  1.00  0.00
ATOM   1229 HD21 LEU    77       9.732   6.804   6.800  1.00  0.00
ATOM   1230 HD22 LEU    77       9.747   5.459   5.635  1.00  0.00
ATOM   1231 HD23 LEU    77      11.240   5.912   6.491  1.00  0.00
ATOM   1232  C   LEU    77      11.726   9.935   7.544  1.00  0.00
ATOM   1233  O   LEU    77      11.977   9.519   8.677  1.00  0.00
ATOM   1234  N   ARG    78      12.266  11.044   7.032  1.00  0.00
ATOM   1235  H   ARG    78      12.106  11.278   6.062  1.00  0.00
ATOM   1236  CA  ARG    78      13.069  11.959   7.841  1.00  0.00
ATOM   1237  HA  ARG    78      13.986  11.456   8.148  1.00  0.00
ATOM   1238  CB  ARG    78      13.441  13.220   7.059  1.00  0.00
ATOM   1239  HB2 ARG    78      12.638  13.373   6.338  1.00  0.00
ATOM   1240  HB3 ARG    78      13.436  14.033   7.785  1.00  0.00
ATOM   1241  CG  ARG    78      14.783  13.198   6.328  1.00  0.00
ATOM   1242  HG2 ARG    78      15.529  12.735   6.973  1.00  0.00
ATOM   1243  HG3 ARG    78      14.679  12.612   5.414  1.00  0.00
ATOM   1244  CD  ARG    78      15.226  14.615   5.975  1.00  0.00
ATOM   1245  HD2 ARG    78      15.963  14.958   6.701  1.00  0.00
ATOM   1246  HD3 ARG    78      15.669  14.620   4.978  1.00  0.00
ATOM   1247  NE  ARG    78      14.090  15.539   5.988  1.00  0.00
ATOM   1248  HE  ARG    78      13.299  15.282   6.562  1.00  0.00
ATOM   1249  CZ  ARG    78      14.030  16.674   5.295  1.00  0.00
ATOM   1250  NH1 ARG    78      12.953  17.443   5.371  1.00  0.00
ATOM   1251 HH11 ARG    78      12.177  17.166   5.955  1.00  0.00
ATOM   1252 HH12 ARG    78      12.912  18.303   4.843  1.00  0.00
ATOM   1253  NH2 ARG    78      15.042  17.038   4.518  1.00  0.00
ATOM   1254 HH21 ARG    78      15.861  16.451   4.452  1.00  0.00
ATOM   1255 HH22 ARG    78      14.989  17.901   3.995  1.00  0.00
ATOM   1256  C   ARG    78      12.275  12.393   9.055  1.00  0.00
ATOM   1257  O   ARG    78      12.742  12.283  10.184  1.00  0.00
ATOM   1258  N   THR    79      11.076  12.916   8.807  1.00  0.00
ATOM   1259  H   THR    79      10.724  12.940   7.861  1.00  0.00
ATOM   1260  CA  THR    79      10.249  13.481   9.868  1.00  0.00
ATOM   1261  HA  THR    79      10.728  14.383  10.246  1.00  0.00
ATOM   1262  CB  THR    79       8.836  13.842   9.380  1.00  0.00
ATOM   1263  HB  THR    79       8.280  12.928   9.172  1.00  0.00
ATOM   1264  CG2 THR    79       8.120  14.636  10.441  1.00  0.00
ATOM   1265 HG21 THR    79       8.676  15.550  10.649  1.00  0.00
ATOM   1266 HG22 THR    79       7.120  14.891  10.092  1.00  0.00
ATOM   1267 HG23 THR    79       8.046  14.042  11.352  1.00  0.00
ATOM   1268  OG1 THR    79       8.915  14.625   8.185  1.00  0.00
ATOM   1269  HG1 THR    79       8.029  14.846   7.889  1.00  0.00
ATOM   1270  C   THR    79      10.109  12.505  11.018  1.00  0.00
ATOM   1271  O   THR    79      10.128  12.903  12.181  1.00  0.00
ATOM   1272  N   LEU    80       9.971  11.226  10.674  1.00  0.00
ATOM   1273  H   LEU    80      10.033  10.977   9.697  1.00  0.00
ATOM   1274  CA  LEU    80       9.728  10.160  11.646  1.00  0.00
ATOM   1275  HA  LEU    80       9.032  10.510  12.409  1.00  0.00
ATOM   1276  CB  LEU    80       9.130   8.935  10.968  1.00  0.00
ATOM   1277  HB2 LEU    80       9.724   8.832  10.060  1.00  0.00
ATOM   1278  HB3 LEU    80       9.313   8.080  11.620  1.00  0.00
ATOM   1279  CG  LEU    80       7.654   8.987  10.605  1.00  0.00
ATOM   1280  HG  LEU    80       7.441   9.941  10.124  1.00  0.00
ATOM   1281  CD1 LEU    80       7.300   7.858   9.664  1.00  0.00
ATOM   1282 HD11 LEU    80       7.512   6.903  10.145  1.00  0.00
ATOM   1283 HD12 LEU    80       6.241   7.911   9.415  1.00  0.00
ATOM   1284 HD13 LEU    80       7.891   7.945   8.752  1.00  0.00
ATOM   1285  CD2 LEU    80       6.829   8.922  11.867  1.00  0.00
ATOM   1286 HD21 LEU    80       7.077   9.767  12.509  1.00  0.00
ATOM   1287 HD22 LEU    80       5.770   8.959  11.612  1.00  0.00
ATOM   1288 HD23 LEU    80       7.042   7.993  12.394  1.00  0.00
ATOM   1289  C   LEU    80      11.012   9.747  12.320  1.00  0.00
ATOM   1290  O   LEU    80      11.069   9.600  13.538  1.00  0.00
ATOM   1291  N   ARG    81      12.042   9.535  11.512  1.00  0.00
ATOM   1292  H   ARG    81      11.930   9.573  10.509  1.00  0.00
ATOM   1293  CA  ARG    81      13.354   9.216  12.046  1.00  0.00
ATOM   1294  HA  ARG    81      13.345   8.209  12.463  1.00  0.00
ATOM   1295  CB  ARG    81      14.413   9.280  10.949  1.00  0.00
ATOM   1296  HB2 ARG    81      14.156   8.526  10.205  1.00  0.00
ATOM   1297  HB3 ARG    81      14.353  10.270  10.498  1.00  0.00
ATOM   1298  CG  ARG    81      15.808   9.040  11.441  1.00  0.00
ATOM   1299  HG2 ARG    81      16.152   9.926  11.975  1.00  0.00
ATOM   1300  HG3 ARG    81      15.802   8.186  12.120  1.00  0.00
ATOM   1301  CD  ARG    81      16.734   8.758  10.288  1.00  0.00
ATOM   1302  HD2 ARG    81      17.642   8.290  10.666  1.00  0.00
ATOM   1303  HD3 ARG    81      16.239   8.082   9.590  1.00  0.00
ATOM   1304  NE  ARG    81      17.098   9.978   9.578  1.00  0.00
ATOM   1305  HE  ARG    81      17.683  10.636  10.073  1.00  0.00
ATOM   1306  CZ  ARG    81      16.711  10.278   8.342  1.00  0.00
ATOM   1307  NH1 ARG    81      15.938   9.445   7.656  1.00  0.00
ATOM   1308 HH11 ARG    81      15.641   8.575   8.075  1.00  0.00
ATOM   1309 HH12 ARG    81      15.651   9.685   6.717  1.00  0.00
ATOM   1310  NH2 ARG    81      17.106  11.413   7.790  1.00  0.00
ATOM   1311 HH21 ARG    81      17.698  12.045   8.310  1.00  0.00
ATOM   1312 HH22 ARG    81      16.813  11.643   6.852  1.00  0.00
ATOM   1313  C   ARG    81      13.645  10.223  13.151  1.00  0.00
ATOM   1314  O   ARG    81      14.337   9.931  14.112  1.00  0.00
ATOM   1315  N   GLY    82      13.082  11.415  13.012  1.00  0.00
ATOM   1316  H   GLY    82      12.540  11.627  12.187  1.00  0.00
ATOM   1317  CA  GLY    82      13.221  12.441  14.023  1.00  0.00
ATOM   1318  HA2 GLY    82      14.278  12.581  14.250  1.00  0.00
ATOM   1319  HA3 GLY    82      12.803  13.375  13.648  1.00  0.00
ATOM   1320  C   GLY    82      12.495  12.050  15.286  1.00  0.00
ATOM   1321  O   GLY    82      13.117  11.925  16.336  1.00  0.00
ATOM   1322  N   TYR    83      11.180  11.866  15.175  1.00  0.00
ATOM   1323  H   TYR    83      10.741  11.986  14.273  1.00  0.00
ATOM   1324  CA  TYR    83      10.340  11.503  16.311  1.00  0.00
ATOM   1325  HA  TYR    83      10.229  12.360  16.974  1.00  0.00
ATOM   1326  CB  TYR    83       8.954  11.066  15.841  1.00  0.00
ATOM   1327  HB2 TYR    83       9.143  10.268  15.124  1.00  0.00
ATOM   1328  HB3 TYR    83       8.422  10.661  16.703  1.00  0.00
ATOM   1329  CG  TYR    83       8.115  12.138  15.191  1.00  0.00
ATOM   1330  CD1 TYR    83       8.253  13.468  15.544  1.00  0.00
ATOM   1331  HD1 TYR    83       8.988  13.740  16.301  1.00  0.00
ATOM   1332  CE1 TYR    83       7.477  14.443  14.956  1.00  0.00
ATOM   1333  HE1 TYR    83       7.605  15.491  15.229  1.00  0.00
ATOM   1334  CZ  TYR    83       6.535  14.085  14.012  1.00  0.00
ATOM   1335  OH  TYR    83       5.747  15.048  13.420  1.00  0.00
ATOM   1336  HH  TYR    83       5.935  15.934  13.737  1.00  0.00
ATOM   1337  CE2 TYR    83       6.374  12.764  13.658  1.00  0.00
ATOM   1338  HE2 TYR    83       5.630  12.480  12.914  1.00  0.00
ATOM   1339  CD2 TYR    83       7.155  11.806  14.248  1.00  0.00
ATOM   1340  HD2 TYR    83       7.027  10.757  13.980  1.00  0.00
ATOM   1341  C   TYR    83      10.961  10.361  17.097  1.00  0.00
ATOM   1342  O   TYR    83      11.173  10.462  18.308  1.00  0.00
ATOM   1343  N   TYR    84      11.248   9.269  16.395  1.00  0.00
ATOM   1344  H   TYR    84      11.073   9.244  15.401  1.00  0.00
ATOM   1345  CA  TYR    84      11.739   8.062  17.039  1.00  0.00
ATOM   1346  HA  TYR    84      11.243   7.926  17.999  1.00  0.00
ATOM   1347  CB  TYR    84      11.457   6.845  16.169  1.00  0.00
ATOM   1348  HB2 TYR    84      11.795   7.090  15.162  1.00  0.00
ATOM   1349  HB3 TYR    84      12.052   6.019  16.560  1.00  0.00
ATOM   1350  CG  TYR    84      10.008   6.444  16.129  1.00  0.00
ATOM   1351  CD1 TYR    84       9.315   6.401  14.938  1.00  0.00
ATOM   1352  HD1 TYR    84       9.836   6.662  14.016  1.00  0.00
ATOM   1353  CE1 TYR    84       7.996   6.038  14.900  1.00  0.00
ATOM   1354  HE1 TYR    84       7.460   6.005  13.951  1.00  0.00
ATOM   1355  CZ  TYR    84       7.349   5.714  16.065  1.00  0.00
ATOM   1356  OH  TYR    84       6.026   5.348  16.035  1.00  0.00
ATOM   1357  HH  TYR    84       5.655   5.355  15.149  1.00  0.00
ATOM   1358  CE2 TYR    84       8.012   5.751  17.260  1.00  0.00
ATOM   1359  HE2 TYR    84       7.500   5.495  18.187  1.00  0.00
ATOM   1360  CD2 TYR    84       9.332   6.115  17.285  1.00  0.00
ATOM   1361  HD2 TYR    84       9.870   6.149  18.233  1.00  0.00
ATOM   1362  C   TYR    84      13.222   8.147  17.370  1.00  0.00
ATOM   1363  O   TYR    84      13.858   7.140  17.647  1.00  0.00
ATOM   1364  N   ASN    85      13.759   9.360  17.349  1.00  0.00
ATOM   1365  H   ASN    85      13.217  10.137  17.000  1.00  0.00
ATOM   1366  CA  ASN    85      15.148   9.597  17.713  1.00  0.00
ATOM   1367  HA  ASN    85      15.501  10.519  17.251  1.00  0.00
ATOM   1368  CB  ASN    85      15.279   9.727  19.226  1.00  0.00
ATOM   1369  HB2 ASN    85      14.297   9.882  19.673  1.00  0.00
ATOM   1370  HB3 ASN    85      15.710   8.802  19.609  1.00  0.00
ATOM   1371  CG  ASN    85      16.174  10.875  19.621  1.00  0.00
ATOM   1372  OD1 ASN    85      17.391  10.827  19.422  1.00  0.00
ATOM   1373  ND2 ASN    85      15.574  11.930  20.164  1.00  0.00
ATOM   1374 HD21 ASN    85      16.123  12.729  20.449  1.00  0.00
ATOM   1375 HD22 ASN    85      14.572  11.928  20.291  1.00  0.00
ATOM   1376  C   ASN    85      16.092   8.526  17.161  1.00  0.00
ATOM   1377  O   ASN    85      16.892   7.943  17.889  1.00  0.00
ATOM   1378  N   GLN    86      15.994   8.297  15.857  1.00  0.00
ATOM   1379  H   GLN    86      15.391   8.884  15.298  1.00  0.00
ATOM   1380  CA  GLN    86      16.661   7.178  15.209  1.00  0.00
ATOM   1381  HA  GLN    86      16.947   6.436  15.955  1.00  0.00
ATOM   1382  CB  GLN    86      15.730   6.518  14.196  1.00  0.00
ATOM   1383  HB2 GLN    86      15.279   7.316  13.606  1.00  0.00
ATOM   1384  HB3 GLN    86      16.347   5.894  13.551  1.00  0.00
ATOM   1385  CG  GLN    86      14.646   5.679  14.816  1.00  0.00
ATOM   1386  HG2 GLN    86      15.099   4.807  15.289  1.00  0.00
ATOM   1387  HG3 GLN    86      14.133   6.274  15.571  1.00  0.00
ATOM   1388  CD  GLN    86      13.632   5.206  13.802  1.00  0.00
ATOM   1389  OE1 GLN    86      12.701   4.484  14.138  1.00  0.00
ATOM   1390  NE2 GLN    86      13.804   5.615  12.554  1.00  0.00
ATOM   1391 HE21 GLN    86      13.154   5.327  11.837  1.00  0.00
ATOM   1392 HE22 GLN    86      14.586   6.213  12.325  1.00  0.00
ATOM   1393  C   GLN    86      17.972   7.494  14.513  1.00  0.00
ATOM   1394  O   GLN    86      18.138   8.525  13.857  1.00  0.00
ATOM   1395  N   SER    87      18.902   6.564  14.687  1.00  0.00
ATOM   1396  H   SER    87      18.792   5.924  15.460  1.00  0.00
ATOM   1397  CA  SER    87      20.087   6.443  13.855  1.00  0.00
ATOM   1398  HA  SER    87      20.897   7.061  14.244  1.00  0.00
ATOM   1399  CB  SER    87      20.544   4.970  13.863  1.00  0.00
ATOM   1400  HB2 SER    87      20.727   4.664  12.833  1.00  0.00
ATOM   1401  HB3 SER    87      21.471   4.903  14.431  1.00  0.00
ATOM   1402  OG  SER    87      19.560   4.107  14.448  1.00  0.00
ATOM   1403  HG  SER    87      19.880   3.202  14.435  1.00  0.00
ATOM   1404  C   SER    87      19.793   6.922  12.432  1.00  0.00
ATOM   1405  O   SER    87      18.856   6.452  11.799  1.00  0.00
ATOM   1406  N   GLU    88      20.561   7.877  11.924  1.00  0.00
ATOM   1407  H   GLU    88      21.263   8.357  12.467  1.00  0.00
ATOM   1408  CA  GLU    88      20.365   8.283  10.532  1.00  0.00
ATOM   1409  HA  GLU    88      19.296   8.336  10.324  1.00  0.00
ATOM   1410  CB  GLU    88      20.988   9.648  10.240  1.00  0.00
ATOM   1411  HB2 GLU    88      20.711  10.324  11.049  1.00  0.00
ATOM   1412  HB3 GLU    88      22.071   9.526  10.225  1.00  0.00
ATOM   1413  CG  GLU    88      20.524  10.230   8.911  1.00  0.00
ATOM   1414  HG2 GLU    88      20.386   9.398   8.220  1.00  0.00
ATOM   1415  HG3 GLU    88      19.567  10.724   9.078  1.00  0.00
ATOM   1416  CD  GLU    88      21.508  11.220   8.321  1.00  0.00
ATOM   1417  OE1 GLU    88      21.089  12.068   7.504  1.00  0.00
ATOM   1418  OE2 GLU    88      22.704  11.146   8.670  1.00  0.00
ATOM   1419  C   GLU    88      20.982   7.228   9.623  1.00  0.00
ATOM   1420  O   GLU    88      20.896   7.300   8.398  1.00  0.00
ATOM   1421  N   ALA    89      21.604   6.241  10.253  1.00  0.00
ATOM   1422  H   ALA    89      21.554   6.193  11.260  1.00  0.00
ATOM   1423  CA  ALA    89      22.377   5.234   9.554  1.00  0.00
ATOM   1424  HA  ALA    89      22.866   5.670   8.683  1.00  0.00
ATOM   1425  CB  ALA    89      23.434   4.695  10.479  1.00  0.00
ATOM   1426  HB1 ALA    89      22.960   4.247  11.352  1.00  0.00
ATOM   1427  HB2 ALA    89      24.023   3.940   9.958  1.00  0.00
ATOM   1428  HB3 ALA    89      24.088   5.507  10.798  1.00  0.00
ATOM   1429  C   ALA    89      21.497   4.096   9.071  1.00  0.00
ATOM   1430  O   ALA    89      21.747   3.507   8.023  1.00  0.00
ATOM   1431  N   GLY    90      20.472   3.782   9.857  1.00  0.00
ATOM   1432  H   GLY    90      20.283   4.339  10.678  1.00  0.00
ATOM   1433  CA  GLY    90      19.604   2.654   9.574  1.00  0.00
ATOM   1434  HA2 GLY    90      20.236   1.809   9.302  1.00  0.00
ATOM   1435  HA3 GLY    90      19.057   2.419  10.488  1.00  0.00
ATOM   1436  C   GLY    90      18.612   2.908   8.459  1.00  0.00
ATOM   1437  O   GLY    90      18.371   4.055   8.073  1.00  0.00
ATOM   1438  N   SER    91      18.036   1.830   7.939  1.00  0.00
ATOM   1439  H   SER    91      18.303   0.912   8.265  1.00  0.00
ATOM   1440  CA  SER    91      17.025   1.925   6.896  1.00  0.00
ATOM   1441  HA  SER    91      16.975   2.947   6.522  1.00  0.00
ATOM   1442  CB  SER    91      17.365   1.001   5.741  1.00  0.00
ATOM   1443  HB2 SER    91      18.079   1.493   5.081  1.00  0.00
ATOM   1444  HB3 SER    91      17.803   0.081   6.129  1.00  0.00
ATOM   1445  OG  SER    91      16.187   0.695   5.017  1.00  0.00
ATOM   1446  HG  SER    91      16.403   0.111   4.287  1.00  0.00
ATOM   1447  C   SER    91      15.653   1.544   7.416  1.00  0.00
ATOM   1448  O   SER    91      15.501   0.510   8.053  1.00  0.00
ATOM   1449  N   HID    92      14.652   2.363   7.113  1.00  0.00
ATOM   1450  H   HID    92      14.814   3.174   6.533  1.00  0.00
ATOM   1451  CA  HID    92      13.322   2.170   7.676  1.00  0.00
ATOM   1452  HA  HID    92      13.248   1.184   8.134  1.00  0.00
ATOM   1453  CB  HID    92      13.053   3.223   8.744  1.00  0.00
ATOM   1454  HB2 HID    92      12.947   4.204   8.279  1.00  0.00
ATOM   1455  HB3 HID    92      12.144   2.982   9.295  1.00  0.00
ATOM   1456  CG  HID    92      14.147   3.347   9.756  1.00  0.00
ATOM   1457  ND1 HID    92      13.960   3.075  11.093  1.00  0.00
ATOM   1458  HD1 HID    92      13.086   2.774  11.501  1.00  0.00
ATOM   1459  CE1 HID    92      15.092   3.271  11.742  1.00  0.00
ATOM   1460  HE1 HID    92      15.149   3.110  12.819  1.00  0.00
ATOM   1461  NE2 HID    92      16.009   3.659  10.875  1.00  0.00
ATOM   1462  CD2 HID    92      15.445   3.708   9.625  1.00  0.00
ATOM   1463  HD2 HID    92      16.048   4.001   8.766  1.00  0.00
ATOM   1464  C   HID    92      12.212   2.179   6.624  1.00  0.00
ATOM   1465  O   HID    92      12.430   2.567   5.482  1.00  0.00
ATOM   1466  N   THR    93      11.019   1.757   7.029  1.00  0.00
ATOM   1467  H   THR    93      10.847   1.608   8.013  1.00  0.00
ATOM   1468  CA  THR    93       9.940   1.480   6.087  1.00  0.00
ATOM   1469  HA  THR    93      10.204   1.812   5.083  1.00  0.00
ATOM   1470  CB  THR    93       9.632  -0.029   6.042  1.00  0.00
ATOM   1471  HB  THR    93       9.157  -0.322   6.978  1.00  0.00
ATOM   1472  CG2 THR    93       8.715  -0.346   4.892  1.00  0.00
ATOM   1473 HG21 THR    93       9.189  -0.054   3.956  1.00  0.00
ATOM   1474 HG22 THR    93       8.509  -1.416   4.875  1.00  0.00
ATOM   1475 HG23 THR    93       7.780   0.202   5.011  1.00  0.00
ATOM   1476  OG1 THR    93      10.847  -0.780   5.913  1.00  0.00
ATOM   1477  HG1 THR    93      10.643  -1.718   5.886  1.00  0.00
ATOM   1478  C   THR    93       8.633   2.199   6.418  1.00  0.00
ATOM   1479  O   THR    93       8.064   2.006   7.491  1.00  0.00
ATOM   1480  N   LEU    94       8.144   3.006   5.482  1.00  0.00
ATOM   1481  H   LEU    94       8.682   3.211   4.652  1.00  0.00
ATOM   1482  CA  LEU    94       6.851   3.659   5.647  1.00  0.00
ATOM   1483  HA  LEU    94       6.467   3.462   6.648  1.00  0.00
ATOM   1484  CB  LEU    94       6.972   5.165   5.461  1.00  0.00
ATOM   1485  HB2 LEU    94       7.749   5.474   6.161  1.00  0.00
ATOM   1486  HB3 LEU    94       7.297   5.377   4.442  1.00  0.00
ATOM   1487  CG  LEU    94       5.684   5.937   5.756  1.00  0.00
ATOM   1488  HG  LEU    94       4.865   5.482   5.198  1.00  0.00
ATOM   1489  CD1 LEU    94       5.363   5.906   7.239  1.00  0.00
ATOM   1490 HD11 LEU    94       6.181   6.361   7.798  1.00  0.00
ATOM   1491 HD12 LEU    94       4.444   6.461   7.424  1.00  0.00
ATOM   1492 HD13 LEU    94       5.235   4.873   7.562  1.00  0.00
ATOM   1493  CD2 LEU    94       5.808   7.364   5.267  1.00  0.00
ATOM   1494 HD21 LEU    94       5.988   7.366   4.192  1.00  0.00
ATOM   1495 HD22 LEU    94       4.886   7.904   5.481  1.00  0.00
ATOM   1496 HD23 LEU    94       6.641   7.851   5.775  1.00  0.00
ATOM   1497  C   LEU    94       5.820   3.104   4.675  1.00  0.00
ATOM   1498  O   LEU    94       6.044   3.073   3.468  1.00  0.00
ATOM   1499  N   GLN    95       4.684   2.681   5.216  1.00  0.00
ATOM   1500  H   GLN    95       4.534   2.791   6.209  1.00  0.00
ATOM   1501  CA  GLN    95       3.641   2.039   4.428  1.00  0.00
ATOM   1502  HA  GLN    95       3.908   2.056   3.372  1.00  0.00
ATOM   1503  CB  GLN    95       3.474   0.585   4.866  1.00  0.00
ATOM   1504  HB2 GLN    95       3.417   0.589   5.954  1.00  0.00
ATOM   1505  HB3 GLN    95       2.525   0.241   4.455  1.00  0.00
ATOM   1506  CG  GLN    95       4.581  -0.343   4.422  1.00  0.00
ATOM   1507  HG2 GLN    95       4.322  -0.756   3.448  1.00  0.00
ATOM   1508  HG3 GLN    95       5.511   0.221   4.341  1.00  0.00
ATOM   1509  CD  GLN    95       4.791  -1.482   5.388  1.00  0.00
ATOM   1510  OE1 GLN    95       5.137  -1.273   6.552  1.00  0.00
ATOM   1511  NE2 GLN    95       4.590  -2.697   4.909  1.00  0.00
ATOM   1512 HE21 GLN    95       4.715  -3.500   5.508  1.00  0.00
ATOM   1513 HE22 GLN    95       4.311  -2.817   3.945  1.00  0.00
ATOM   1514  C   GLN    95       2.316   2.764   4.589  1.00  0.00
ATOM   1515  O   GLN    95       2.016   3.302   5.649  1.00  0.00
ATOM   1516  N   TRP    96       1.516   2.754   3.533  1.00  0.00
ATOM   1517  H   TRP    96       1.787   2.243   2.705  1.00  0.00
ATOM   1518  CA  TRP    96       0.248   3.454   3.523  1.00  0.00
ATOM   1519  HA  TRP    96      -0.136   3.557   4.538  1.00  0.00
ATOM   1520  CB  TRP    96       0.444   4.850   2.931  1.00  0.00
ATOM   1521  HB2 TRP    96       1.245   5.378   3.448  1.00  0.00
ATOM   1522  HB3 TRP    96       0.713   4.719   1.882  1.00  0.00
ATOM   1523  CG  TRP    96      -0.759   5.757   2.957  1.00  0.00
ATOM   1524  CD1 TRP    96      -1.637   5.925   3.980  1.00  0.00
ATOM   1525  HD1 TRP    96      -1.466   5.328   4.876  1.00  0.00
ATOM   1526  NE1 TRP    96      -2.589   6.854   3.641  1.00  0.00
ATOM   1527  HE1 TRP    96      -3.354   7.154   4.228  1.00  0.00
ATOM   1528  CE2 TRP    96      -2.328   7.313   2.378  1.00  0.00
ATOM   1529  CZ2 TRP    96      -3.000   8.252   1.614  1.00  0.00
ATOM   1530  HZ2 TRP    96      -3.887   8.726   2.034  1.00  0.00
ATOM   1531  CH2 TRP    96      -2.504   8.525   0.371  1.00  0.00
ATOM   1532  HH2 TRP    96      -3.006   9.260  -0.257  1.00  0.00
ATOM   1533  CZ3 TRP    96      -1.364   7.885  -0.116  1.00  0.00
ATOM   1534  HZ3 TRP    96      -0.976   8.111  -1.109  1.00  0.00
ATOM   1535  CE3 TRP    96      -0.694   6.949   0.643  1.00  0.00
ATOM   1536  HE3 TRP    96       0.188   6.473   0.217  1.00  0.00
ATOM   1537  CD2 TRP    96      -1.179   6.650   1.919  1.00  0.00
ATOM   1538  C   TRP    96      -0.706   2.648   2.671  1.00  0.00
ATOM   1539  O   TRP    96      -0.337   2.178   1.598  1.00  0.00
ATOM   1540  N   MET    97      -1.926   2.461   3.159  1.00  0.00
ATOM   1541  H   MET    97      -2.162   2.765   4.093  1.00  0.00
ATOM   1542  CA  MET    97      -2.941   1.763   2.384  1.00  0.00
ATOM   1543  HA  MET    97      -2.730   1.885   1.321  1.00  0.00
ATOM   1544  CB  MET    97      -2.965   0.270   2.708  1.00  0.00
ATOM   1545  HB2 MET    97      -3.556  -0.217   1.932  1.00  0.00
ATOM   1546  HB3 MET    97      -1.936  -0.086   2.656  1.00  0.00
ATOM   1547  CG  MET    97      -3.544  -0.059   4.064  1.00  0.00
ATOM   1548  HG2 MET    97      -3.029   0.549   4.809  1.00  0.00
ATOM   1549  HG3 MET    97      -4.603   0.200   4.053  1.00  0.00
ATOM   1550  SD  MET    97      -3.366  -1.796   4.492  1.00  0.00
ATOM   1551  CE  MET    97      -3.707  -1.737   6.245  1.00  0.00
ATOM   1552  HE1 MET    97      -4.712  -1.346   6.406  1.00  0.00
ATOM   1553  HE2 MET    97      -3.637  -2.740   6.664  1.00  0.00
ATOM   1554  HE3 MET    97      -2.982  -1.087   6.735  1.00  0.00
ATOM   1555  C   MET    97      -4.306   2.370   2.635  1.00  0.00
ATOM   1556  O   MET    97      -4.602   2.824   3.739  1.00  0.00
ATOM   1557  N   HID    98      -5.127   2.377   1.591  1.00  0.00
ATOM   1558  H   HID    98      -4.801   2.003   0.711  1.00  0.00
ATOM   1559  CA  HID    98      -6.470   2.926   1.649  1.00  0.00
ATOM   1560  HA  HID    98      -6.894   2.764   2.640  1.00  0.00
ATOM   1561  CB  HID    98      -6.441   4.427   1.370  1.00  0.00
ATOM   1562  HB2 HID    98      -7.464   4.795   1.306  1.00  0.00
ATOM   1563  HB3 HID    98      -5.912   4.961   2.158  1.00  0.00
ATOM   1564  CG  HID    98      -5.771   4.793   0.080  1.00  0.00
ATOM   1565  ND1 HID    98      -6.343   4.554  -1.150  1.00  0.00
ATOM   1566  HD1 HID    98      -7.243   4.117  -1.288  1.00  0.00
ATOM   1567  CE1 HID    98      -5.533   4.983  -2.101  1.00  0.00
ATOM   1568  HE1 HID    98      -5.803   4.873  -3.152  1.00  0.00
ATOM   1569  NE2 HID    98      -4.463   5.505  -1.531  1.00  0.00
ATOM   1570  CD2 HID    98      -4.588   5.402  -0.167  1.00  0.00
ATOM   1571  HD2 HID    98      -3.801   5.784   0.482  1.00  0.00
ATOM   1572  C   HID    98      -7.334   2.209   0.624  1.00  0.00
ATOM   1573  O   HID    98      -6.821   1.657  -0.346  1.00  0.00
ATOM   1574  N   GLY    99      -8.644   2.209   0.836  1.00  0.00
ATOM   1575  H   GLY    99      -9.043   2.670   1.641  1.00  0.00
ATOM   1576  CA  GLY    99      -9.540   1.545  -0.091  1.00  0.00
ATOM   1577  HA2 GLY    99      -9.332   1.922  -1.091  1.00  0.00
ATOM   1578  HA3 GLY    99      -9.331   0.476  -0.055  1.00  0.00
ATOM   1579  C   GLY    99     -11.000   1.771   0.227  1.00  0.00
ATOM   1580  O   GLY    99     -11.353   2.100   1.356  1.00  0.00
ATOM   1581  N   CYX   100     -11.854   1.601  -0.773  1.00  0.00
ATOM   1582  H   CYX   100     -11.518   1.392  -1.702  1.00  0.00
ATOM   1583  CA  CYX   100     -13.287   1.752  -0.578  1.00  0.00
ATOM   1584  HA  CYX   100     -13.492   1.977   0.469  1.00  0.00
ATOM   1585  CB  CYX   100     -13.837   2.888  -1.437  1.00  0.00
ATOM   1586  HB2 CYX   100     -14.919   2.788  -1.524  1.00  0.00
ATOM   1587  HB3 CYX   100     -13.597   3.844  -0.974  1.00  0.00
ATOM   1588  SG  CYX   100     -13.167   2.933  -3.113  1.00  0.00
ATOM   1589  C   CYX   100     -14.000   0.460  -0.912  1.00  0.00
ATOM   1590  O   CYX   100     -13.700  -0.184  -1.917  1.00  0.00
ATOM   1591  N   GLU   101     -14.943   0.077  -0.062  1.00  0.00
ATOM   1592  H   GLU   101     -15.100   0.592   0.792  1.00  0.00
ATOM   1593  CA  GLU   101     -15.735  -1.119  -0.299  1.00  0.00
ATOM   1594  HA  GLU   101     -15.328  -1.666  -1.150  1.00  0.00
ATOM   1595  CB  GLU   101     -15.713  -2.035   0.927  1.00  0.00
ATOM   1596  HB2 GLU   101     -16.117  -1.463   1.762  1.00  0.00
ATOM   1597  HB3 GLU   101     -16.372  -2.876   0.711  1.00  0.00
ATOM   1598  CG  GLU   101     -14.333  -2.554   1.290  1.00  0.00
ATOM   1599  HG2 GLU   101     -14.046  -3.296   0.545  1.00  0.00
ATOM   1600  HG3 GLU   101     -13.637  -1.716   1.254  1.00  0.00
ATOM   1601  CD  GLU   101     -14.294  -3.183   2.669  1.00  0.00
ATOM   1602  OE1 GLU   101     -15.378  -3.477   3.221  1.00  0.00
ATOM   1603  OE2 GLU   101     -13.180  -3.383   3.199  1.00  0.00
ATOM   1604  C   GLU   101     -17.168  -0.743  -0.659  1.00  0.00
ATOM   1605  O   GLU   101     -17.812   0.031   0.048  1.00  0.00
ATOM   1606  N   LEU   102     -17.653  -1.286  -1.769  1.00  0.00
ATOM   1607  H   LEU   102     -17.048  -1.836  -2.362  1.00  0.00
ATOM   1608  CA  LEU   102     -19.038  -1.110  -2.171  1.00  0.00
ATOM   1609  HA  LEU   102     -19.404  -0.144  -1.825  1.00  0.00
ATOM   1610  CB  LEU   102     -19.161  -1.162  -3.691  1.00  0.00
ATOM   1611  HB2 LEU   102     -18.820  -2.163  -3.956  1.00  0.00
ATOM   1612  HB3 LEU   102     -20.213  -1.055  -3.954  1.00  0.00
ATOM   1613  CG  LEU   102     -18.340  -0.129  -4.454  1.00  0.00
ATOM   1614  HG  LEU   102     -17.293  -0.234  -4.173  1.00  0.00
ATOM   1615  CD1 LEU   102     -18.485  -0.327  -5.952  1.00  0.00
ATOM   1616 HD11 LEU   102     -19.533  -0.221  -6.233  1.00  0.00
ATOM   1617 HD12 LEU   102     -17.891   0.421  -6.476  1.00  0.00
ATOM   1618 HD13 LEU   102     -18.135  -1.323  -6.222  1.00  0.00
ATOM   1619  CD2 LEU   102     -18.777   1.262  -4.048  1.00  0.00
ATOM   1620 HD21 LEU   102     -18.622   1.395  -2.978  1.00  0.00
ATOM   1621 HD22 LEU   102     -18.190   2.001  -4.594  1.00  0.00
ATOM   1622 HD23 LEU   102     -19.833   1.394  -4.281  1.00  0.00
ATOM   1623  C   LEU   102     -19.891  -2.211  -1.565  1.00  0.00
ATOM   1624  O   LEU   102     -19.472  -3.367  -1.500  1.00  0.00
ATOM   1625  N   GLY   103     -21.088  -1.851  -1.119  1.00  0.00
ATOM   1626  H   GLY   103     -21.354  -0.877  -1.100  1.00  0.00
ATOM   1627  CA  GLY   103     -22.045  -2.833  -0.649  1.00  0.00
ATOM   1628  HA2 GLY   103     -21.577  -3.472   0.101  1.00  0.00
ATOM   1629  HA3 GLY   103     -22.906  -2.328  -0.210  1.00  0.00
ATOM   1630  C   GLY   103     -22.516  -3.694  -1.805  1.00  0.00
ATOM   1631  O   GLY   103     -22.126  -3.467  -2.950  1.00  0.00
ATOM   1632  N   PRO   104     -23.356  -4.694  -1.517  1.00  0.00
ATOM   1633  CD  PRO   104     -23.945  -5.049  -0.217  1.00  0.00
ATOM   1634  HD2 PRO   104     -24.743  -4.348   0.031  1.00  0.00
ATOM   1635  HD3 PRO   104     -23.179  -5.014   0.557  1.00  0.00
ATOM   1636  CG  PRO   104     -24.449  -6.425  -0.454  1.00  0.00
ATOM   1637  HG2 PRO   104     -25.298  -6.625   0.200  1.00  0.00
ATOM   1638  HG3 PRO   104     -23.659  -7.148  -0.254  1.00  0.00
ATOM   1639  CB  PRO   104     -24.851  -6.456  -1.899  1.00  0.00
ATOM   1640  HB2 PRO   104     -25.849  -6.016  -1.922  1.00  0.00
ATOM   1641  HB3 PRO   104     -24.871  -7.427  -2.393  1.00  0.00
ATOM   1642  CA  PRO   104     -23.860  -5.531  -2.606  1.00  0.00
ATOM   1643  HA  PRO   104     -23.029  -6.030  -3.105  1.00  0.00
ATOM   1644  C   PRO   104     -24.593  -4.650  -3.600  1.00  0.00
ATOM   1645  O   PRO   104     -24.551  -4.886  -4.805  1.00  0.00
ATOM   1646  N   ASP   105     -25.240  -3.617  -3.069  1.00  0.00
ATOM   1647  H   ASP   105     -25.169  -3.471  -2.072  1.00  0.00
ATOM   1648  CA  ASP   105     -26.084  -2.714  -3.841  1.00  0.00
ATOM   1649  HA  ASP   105     -26.802  -3.283  -4.432  1.00  0.00
ATOM   1650  CB  ASP   105     -26.852  -1.793  -2.892  1.00  0.00
ATOM   1651  HB2 ASP   105     -27.360  -1.039  -3.494  1.00  0.00
ATOM   1652  HB3 ASP   105     -27.593  -2.394  -2.364  1.00  0.00
ATOM   1653  CG  ASP   105     -25.943  -1.110  -1.886  1.00  0.00
ATOM   1654  OD1 ASP   105     -25.539  -1.771  -0.905  1.00  0.00
ATOM   1655  OD2 ASP   105     -25.635   0.087  -2.075  1.00  0.00
ATOM   1656  C   ASP   105     -25.319  -1.862  -4.850  1.00  0.00
ATOM   1657  O   ASP   105     -25.927  -1.075  -5.574  1.00  0.00
ATOM   1658  N   ARG   106     -23.998  -2.007  -4.883  1.00  0.00
ATOM   1659  H   ARG   106     -23.553  -2.603  -4.200  1.00  0.00
ATOM   1660  CA  ARG   106     -23.145  -1.255  -5.812  1.00  0.00
ATOM   1661  HA  ARG   106     -22.212  -1.797  -5.966  1.00  0.00
ATOM   1662  CB  ARG   106     -23.835  -1.064  -7.173  1.00  0.00
ATOM   1663  HB2 ARG   106     -24.889  -0.885  -6.964  1.00  0.00
ATOM   1664  HB3 ARG   106     -23.396  -0.172  -7.621  1.00  0.00
ATOM   1665  CG  ARG   106     -23.701  -2.234  -8.139  1.00  0.00
ATOM   1666  HG2 ARG   106     -23.571  -3.149  -7.562  1.00  0.00
ATOM   1667  HG3 ARG   106     -24.615  -2.304  -8.729  1.00  0.00
ATOM   1668  CD  ARG   106     -22.513  -2.048  -9.068  1.00  0.00
ATOM   1669  HD2 ARG   106     -22.751  -1.275  -9.799  1.00  0.00
ATOM   1670  HD3 ARG   106     -21.649  -1.737  -8.480  1.00  0.00
ATOM   1671  NE  ARG   106     -22.176  -3.277  -9.780  1.00  0.00
ATOM   1672  HE  ARG   106     -22.706  -4.106  -9.550  1.00  0.00
ATOM   1673  CZ  ARG   106     -21.221  -3.370 -10.701  1.00  0.00
ATOM   1674  NH1 ARG   106     -20.507  -2.301 -11.031  1.00  0.00
ATOM   1675 HH11 ARG   106     -20.692  -1.416 -10.581  1.00  0.00
ATOM   1676 HH12 ARG   106     -19.783  -2.378 -11.731  1.00  0.00
ATOM   1677  NH2 ARG   106     -20.982  -4.531 -11.295  1.00  0.00
ATOM   1678 HH21 ARG   106     -21.528  -5.344 -11.046  1.00  0.00
ATOM   1679 HH22 ARG   106     -20.256  -4.597 -11.994  1.00  0.00
ATOM   1680  C   ARG   106     -22.686   0.101  -5.261  1.00  0.00
ATOM   1681  O   ARG   106     -21.843   0.761  -5.866  1.00  0.00
ATOM   1682  N   ARG   107     -23.236   0.519  -4.125  1.00  0.00
ATOM   1683  H   ARG   107     -23.953  -0.021  -3.661  1.00  0.00
ATOM   1684  CA  ARG   107     -22.883   1.822  -3.569  1.00  0.00
ATOM   1685  HA  ARG   107     -22.269   2.369  -4.285  1.00  0.00
ATOM   1686  CB  ARG   107     -24.133   2.650  -3.267  1.00  0.00
ATOM   1687  HB2 ARG   107     -24.821   2.523  -4.103  1.00  0.00
ATOM   1688  HB3 ARG   107     -24.584   2.246  -2.362  1.00  0.00
ATOM   1689  CG  ARG   107     -23.843   4.133  -3.071  1.00  0.00
ATOM   1690  HG2 ARG   107     -22.992   4.227  -2.396  1.00  0.00
ATOM   1691  HG3 ARG   107     -23.587   4.562  -4.039  1.00  0.00
ATOM   1692  CD  ARG   107     -25.038   4.874  -2.487  1.00  0.00
ATOM   1693  HD2 ARG   107     -25.316   4.400  -1.545  1.00  0.00
ATOM   1694  HD3 ARG   107     -24.747   5.908  -2.300  1.00  0.00
ATOM   1695  NE  ARG   107     -26.200   4.868  -3.375  1.00  0.00
ATOM   1696  HE  ARG   107     -26.206   5.536  -4.133  1.00  0.00
ATOM   1697  CZ  ARG   107     -27.237   4.045  -3.248  1.00  0.00
ATOM   1698  NH1 ARG   107     -27.264   3.152  -2.267  1.00  0.00
ATOM   1699 HH11 ARG   107     -26.493   3.099  -1.617  1.00  0.00
ATOM   1700 HH12 ARG   107     -28.054   2.530  -2.176  1.00  0.00
ATOM   1701  NH2 ARG   107     -28.251   4.114  -4.102  1.00  0.00
ATOM   1702 HH21 ARG   107     -28.233   4.793  -4.849  1.00  0.00
ATOM   1703 HH22 ARG   107     -29.036   3.486  -4.001  1.00  0.00
ATOM   1704  C   ARG   107     -22.006   1.714  -2.325  1.00  0.00
ATOM   1705  O   ARG   107     -22.025   0.705  -1.626  1.00  0.00
ATOM   1706  N   PHE   108     -21.247   2.776  -2.062  1.00  0.00
ATOM   1707  H   PHE   108     -21.303   3.568  -2.687  1.00  0.00
ATOM   1708  CA  PHE   108     -20.293   2.833  -0.957  1.00  0.00
ATOM   1709  HA  PHE   108     -19.377   2.307  -1.225  1.00  0.00
ATOM   1710  CB  PHE   108     -19.947   4.290  -0.643  1.00  0.00
ATOM   1711  HB2 PHE   108     -19.560   4.798  -1.527  1.00  0.00
ATOM   1712  HB3 PHE   108     -20.847   4.799  -0.297  1.00  0.00
ATOM   1713  CG  PHE   108     -18.913   4.460   0.440  1.00  0.00
ATOM   1714  CD1 PHE   108     -17.571   4.600   0.120  1.00  0.00
ATOM   1715  HD1 PHE   108     -17.268   4.575  -0.926  1.00  0.00
ATOM   1716  CE1 PHE   108     -16.622   4.771   1.111  1.00  0.00
ATOM   1717  HE1 PHE   108     -15.570   4.874   0.847  1.00  0.00
ATOM   1718  CZ  PHE   108     -17.008   4.811   2.436  1.00  0.00
ATOM   1719  HZ  PHE   108     -16.262   4.947   3.218  1.00  0.00
ATOM   1720  CE2 PHE   108     -18.338   4.679   2.768  1.00  0.00
ATOM   1721  HE2 PHE   108     -18.646   4.708   3.813  1.00  0.00
ATOM   1722  CD2 PHE   108     -19.284   4.508   1.773  1.00  0.00
ATOM   1723  HD2 PHE   108     -20.337   4.409   2.035  1.00  0.00
ATOM   1724  C   PHE   108     -20.796   2.143   0.301  1.00  0.00
ATOM   1725  O   PHE   108     -21.881   2.438   0.790  1.00  0.00
ATOM   1726  N   LEU   109     -19.994   1.221   0.818  1.00  0.00
ATOM   1727  H   LEU   109     -19.163   0.945   0.314  1.00  0.00
ATOM   1728  CA  LEU   109     -20.304   0.538   2.065  1.00  0.00
ATOM   1729  HA  LEU   109     -21.338   0.737   2.348  1.00  0.00
ATOM   1730  CB  LEU   109     -20.123  -0.974   1.912  1.00  0.00
ATOM   1731  HB2 LEU   109     -21.078  -1.290   1.491  1.00  0.00
ATOM   1732  HB3 LEU   109     -19.326  -1.171   1.194  1.00  0.00
ATOM   1733  CG  LEU   109     -19.851  -1.752   3.202  1.00  0.00
ATOM   1734  HG  LEU   109     -18.913  -1.401   3.631  1.00  0.00
ATOM   1735  CD1 LEU   109     -20.975  -1.551   4.207  1.00  0.00
ATOM   1736 HD11 LEU   109     -21.914  -1.902   3.779  1.00  0.00
ATOM   1737 HD12 LEU   109     -20.757  -2.114   5.115  1.00  0.00
ATOM   1738 HD13 LEU   109     -21.061  -0.492   4.450  1.00  0.00
ATOM   1739  CD2 LEU   109     -19.628  -3.233   2.910  1.00  0.00
ATOM   1740 HD21 LEU   109     -18.771  -3.348   2.246  1.00  0.00
ATOM   1741 HD22 LEU   109     -19.437  -3.763   3.844  1.00  0.00
ATOM   1742 HD23 LEU   109     -20.515  -3.648   2.432  1.00  0.00
ATOM   1743  C   LEU   109     -19.438   1.067   3.206  1.00  0.00
ATOM   1744  O   LEU   109     -19.953   1.458   4.252  1.00  0.00
ATOM   1745  N   ARG   110     -18.125   1.075   3.000  1.00  0.00
ATOM   1746  H   ARG   110     -17.745   0.695   2.146  1.00  0.00
ATOM   1747  CA  ARG   110     -17.195   1.593   4.002  1.00  0.00
ATOM   1748  HA  ARG   110     -17.584   2.523   4.416  1.00  0.00
ATOM   1749  CB  ARG   110     -17.010   0.591   5.141  1.00  0.00
ATOM   1750  HB2 ARG   110     -16.495   1.108   5.950  1.00  0.00
ATOM   1751  HB3 ARG   110     -18.003   0.290   5.476  1.00  0.00
ATOM   1752  CG  ARG   110     -16.218  -0.642   4.743  1.00  0.00
ATOM   1753  HG2 ARG   110     -16.817  -1.230   4.048  1.00  0.00
ATOM   1754  HG3 ARG   110     -15.301  -0.319   4.248  1.00  0.00
ATOM   1755  CD  ARG   110     -15.869  -1.487   5.951  1.00  0.00
ATOM   1756  HD2 ARG   110     -16.786  -1.740   6.483  1.00  0.00
ATOM   1757  HD3 ARG   110     -15.381  -2.402   5.614  1.00  0.00
ATOM   1758  NE  ARG   110     -14.972  -0.791   6.868  1.00  0.00
ATOM   1759  HE  ARG   110     -15.396  -0.206   7.574  1.00  0.00
ATOM   1760  CZ  ARG   110     -13.645  -0.878   6.830  1.00  0.00
ATOM   1761  NH1 ARG   110     -13.055  -1.635   5.913  1.00  0.00
ATOM   1762 HH11 ARG   110     -13.615  -2.144   5.245  1.00  0.00
ATOM   1763 HH12 ARG   110     -12.047  -1.698   5.888  1.00  0.00
ATOM   1764  NH2 ARG   110     -12.910  -0.211   7.708  1.00  0.00
ATOM   1765 HH21 ARG   110     -13.359   0.364   8.406  1.00  0.00
ATOM   1766 HH22 ARG   110     -11.903  -0.280   7.675  1.00  0.00
ATOM   1767  C   ARG   110     -15.840   1.908   3.388  1.00  0.00
ATOM   1768  O   ARG   110     -15.514   1.436   2.297  1.00  0.00
ATOM   1769  N   GLY   111     -15.053   2.704   4.104  1.00  0.00
ATOM   1770  H   GLY   111     -15.382   3.071   4.986  1.00  0.00
ATOM   1771  CA  GLY   111     -13.723   3.069   3.660  1.00  0.00
ATOM   1772  HA2 GLY   111     -13.422   2.395   2.858  1.00  0.00
ATOM   1773  HA3 GLY   111     -13.744   4.092   3.286  1.00  0.00
ATOM   1774  C   GLY   111     -12.715   2.977   4.784  1.00  0.00
ATOM   1775  O   GLY   111     -13.055   3.107   5.952  1.00  0.00
ATOM   1776  N   TYR   112     -11.462   2.750   4.431  1.00  0.00
ATOM   1777  H   TYR   112     -11.209   2.685   3.456  1.00  0.00
ATOM   1778  CA  TYR   112     -10.418   2.584   5.425  1.00  0.00
ATOM   1779  HA  TYR   112     -10.727   3.036   6.368  1.00  0.00
ATOM   1780  CB  TYR   112     -10.144   1.093   5.663  1.00  0.00
ATOM   1781  HB2 TYR   112      -9.426   1.032   6.480  1.00  0.00
ATOM   1782  HB3 TYR   112     -11.082   0.630   5.969  1.00  0.00
ATOM   1783  CG  TYR   112      -9.594   0.364   4.451  1.00  0.00
ATOM   1784  CD1 TYR   112      -8.231   0.344   4.186  1.00  0.00
ATOM   1785  HD1 TYR   112      -7.556   0.856   4.872  1.00  0.00
ATOM   1786  CE1 TYR   112      -7.724  -0.309   3.075  1.00  0.00
ATOM   1787  HE1 TYR   112      -6.653  -0.312   2.879  1.00  0.00
ATOM   1788  CZ  TYR   112      -8.585  -0.954   2.215  1.00  0.00
ATOM   1789  OH  TYR   112      -8.081  -1.609   1.111  1.00  0.00
ATOM   1790  HH  TYR   112      -7.125  -1.550   1.044  1.00  0.00
ATOM   1791  CE2 TYR   112      -9.946  -0.947   2.457  1.00  0.00
ATOM   1792  HE2 TYR   112     -10.628  -1.455   1.775  1.00  0.00
ATOM   1793  CD2 TYR   112     -10.441  -0.294   3.568  1.00  0.00
ATOM   1794  HD2 TYR   112     -11.513  -0.288   3.765  1.00  0.00
ATOM   1795  C   TYR   112      -9.145   3.254   4.944  1.00  0.00
ATOM   1796  O   TYR   112      -8.919   3.387   3.739  1.00  0.00
ATOM   1797  N   GLU   113      -8.308   3.662   5.886  1.00  0.00
ATOM   1798  H   GLU   113      -8.569   3.635   6.862  1.00  0.00
ATOM   1799  CA  GLU   113      -7.013   4.209   5.537  1.00  0.00
ATOM   1800  HA  GLU   113      -6.510   3.553   4.826  1.00  0.00
ATOM   1801  CB  GLU   113      -7.182   5.578   4.899  1.00  0.00
ATOM   1802  HB2 GLU   113      -7.662   5.428   3.932  1.00  0.00
ATOM   1803  HB3 GLU   113      -7.841   6.158   5.546  1.00  0.00
ATOM   1804  CG  GLU   113      -5.881   6.326   4.704  1.00  0.00
ATOM   1805  HG2 GLU   113      -5.436   6.495   5.686  1.00  0.00
ATOM   1806  HG3 GLU   113      -5.218   5.696   4.110  1.00  0.00
ATOM   1807  CD  GLU   113      -6.078   7.652   4.005  1.00  0.00
ATOM   1808  OE1 GLU   113      -7.128   7.820   3.351  1.00  0.00
ATOM   1809  OE2 GLU   113      -5.189   8.524   4.112  1.00  0.00
ATOM   1810  C   GLU   113      -6.115   4.302   6.755  1.00  0.00
ATOM   1811  O   GLU   113      -6.543   4.752   7.814  1.00  0.00
ATOM   1812  N   GLN   114      -4.867   3.872   6.606  1.00  0.00
ATOM   1813  H   GLN   114      -4.562   3.443   5.744  1.00  0.00
ATOM   1814  CA  GLN   114      -3.930   3.928   7.717  1.00  0.00
ATOM   1815  HA  GLN   114      -4.010   4.891   8.221  1.00  0.00
ATOM   1816  CB  GLN   114      -4.236   2.826   8.723  1.00  0.00
ATOM   1817  HB2 GLN   114      -3.419   2.812   9.444  1.00  0.00
ATOM   1818  HB3 GLN   114      -5.162   3.099   9.229  1.00  0.00
ATOM   1819  CG  GLN   114      -4.384   1.464   8.110  1.00  0.00
ATOM   1820  HG2 GLN   114      -5.237   1.471   7.431  1.00  0.00
ATOM   1821  HG3 GLN   114      -3.480   1.214   7.554  1.00  0.00
ATOM   1822  CD  GLN   114      -4.611   0.412   9.154  1.00  0.00
ATOM   1823  OE1 GLN   114      -5.106  -0.676   8.862  1.00  0.00
ATOM   1824  NE2 GLN   114      -4.255   0.730  10.393  1.00  0.00
ATOM   1825 HE21 GLN   114      -4.384   0.063  11.139  1.00  0.00
ATOM   1826 HE22 GLN   114      -3.857   1.640  10.583  1.00  0.00
ATOM   1827  C   GLN   114      -2.469   3.852   7.298  1.00  0.00
ATOM   1828  O   GLN   114      -2.137   3.307   6.245  1.00  0.00
ATOM   1829  N   PHE   115      -1.611   4.408   8.150  1.00  0.00
ATOM   1830  H   PHE   115      -1.980   4.830   8.991  1.00  0.00
ATOM   1831  CA  PHE   115      -0.170   4.439   7.937  1.00  0.00
ATOM   1832  HA  PHE   115       0.059   4.159   6.909  1.00  0.00
ATOM   1833  CB  PHE   115       0.372   5.845   8.193  1.00  0.00
ATOM   1834  HB2 PHE   115       0.030   6.216   9.159  1.00  0.00
ATOM   1835  HB3 PHE   115       1.462   5.822   8.179  1.00  0.00
ATOM   1836  CG  PHE   115      -0.049   6.855   7.171  1.00  0.00
ATOM   1837  CD1 PHE   115      -1.299   7.444   7.233  1.00  0.00
ATOM   1838  HD1 PHE   115      -1.980   7.166   8.036  1.00  0.00
ATOM   1839  CE1 PHE   115      -1.683   8.367   6.299  1.00  0.00
ATOM   1840  HE1 PHE   115      -2.673   8.821   6.351  1.00  0.00
ATOM   1841  CZ  PHE   115      -0.819   8.719   5.294  1.00  0.00
ATOM   1842  HZ  PHE   115      -1.122   9.457   4.551  1.00  0.00
ATOM   1843  CE2 PHE   115       0.428   8.144   5.222  1.00  0.00
ATOM   1844  HE2 PHE   115       1.112   8.421   4.420  1.00  0.00
ATOM   1845  CD2 PHE   115       0.810   7.225   6.157  1.00  0.00
ATOM   1846  HD2 PHE   115       1.802   6.775   6.105  1.00  0.00
ATOM   1847  C   PHE   115       0.525   3.476   8.881  1.00  0.00
ATOM   1848  O   PHE   115      -0.021   3.109   9.921  1.00  0.00
ATOM   1849  N   ALA   116       1.740   3.081   8.515  1.00  0.00
ATOM   1850  H   ALA   116       2.125   3.401   7.639  1.00  0.00
ATOM   1851  CA  ALA   116       2.532   2.167   9.324  1.00  0.00
ATOM   1852  HA  ALA   116       2.281   2.284  10.378  1.00  0.00
ATOM   1853  CB  ALA   116       2.256   0.749   8.920  1.00  0.00
ATOM   1854  HB1 ALA   116       2.511   0.614   7.868  1.00  0.00
ATOM   1855  HB2 ALA   116       2.857   0.073   9.528  1.00  0.00
ATOM   1856  HB3 ALA   116       1.199   0.528   9.068  1.00  0.00
ATOM   1857  C   ALA   116       4.007   2.471   9.168  1.00  0.00
ATOM   1858  O   ALA   116       4.492   2.664   8.060  1.00  0.00
ATOM   1859  N   TYR   117       4.720   2.514  10.283  1.00  0.00
ATOM   1860  H   TYR   117       4.289   2.370  11.185  1.00  0.00
ATOM   1861  CA  TYR   117       6.142   2.787  10.237  1.00  0.00
ATOM   1862  HA  TYR   117       6.453   2.940   9.203  1.00  0.00
ATOM   1863  CB  TYR   117       6.475   4.039  11.036  1.00  0.00
ATOM   1864  HB2 TYR   117       5.867   4.857  10.648  1.00  0.00
ATOM   1865  HB3 TYR   117       6.193   3.837  12.069  1.00  0.00
ATOM   1866  CG  TYR   117       7.930   4.423  10.978  1.00  0.00
ATOM   1867  CD1 TYR   117       8.571   4.589   9.765  1.00  0.00
ATOM   1868  HD1 TYR   117       8.007   4.435   8.845  1.00  0.00
ATOM   1869  CE1 TYR   117       9.895   4.944   9.707  1.00  0.00
ATOM   1870  HE1 TYR   117      10.391   5.062   8.744  1.00  0.00
ATOM   1871  CZ  TYR   117      10.599   5.145  10.873  1.00  0.00
ATOM   1872  OH  TYR   117      11.922   5.507  10.817  1.00  0.00
ATOM   1873  HH  TYR   117      12.250   5.590   9.918  1.00  0.00
ATOM   1874  CE2 TYR   117       9.988   4.993  12.089  1.00  0.00
ATOM   1875  HE2 TYR   117      10.543   5.152  13.013  1.00  0.00
ATOM   1876  CD2 TYR   117       8.660   4.635  12.137  1.00  0.00
ATOM   1877  HD2 TYR   117       8.162   4.513  13.099  1.00  0.00
ATOM   1878  C   TYR   117       6.895   1.616  10.801  1.00  0.00
ATOM   1879  O   TYR   117       6.775   1.318  11.988  1.00  0.00
ATOM   1880  N   ASP   118       7.671   0.956   9.944  1.00  0.00
ATOM   1881  H   ASP   118       7.680   1.237   8.974  1.00  0.00
ATOM   1882  CA  ASP   118       8.466  -0.205  10.337  1.00  0.00
ATOM   1883  HA  ASP   118       9.012  -0.577   9.471  1.00  0.00
ATOM   1884  CB  ASP   118       9.470   0.152  11.434  1.00  0.00
ATOM   1885  HB2 ASP   118       8.982   0.858  12.105  1.00  0.00
ATOM   1886  HB3 ASP   118       9.721  -0.756  11.982  1.00  0.00
ATOM   1887  CG  ASP   118      10.737   0.775  10.882  1.00  0.00
ATOM   1888  OD1 ASP   118      11.019   0.575   9.686  1.00  0.00
ATOM   1889  OD2 ASP   118      11.456   1.450  11.644  1.00  0.00
ATOM   1890  C   ASP   118       7.574  -1.338  10.798  1.00  0.00
ATOM   1891  O   ASP   118       7.720  -1.835  11.911  1.00  0.00
ATOM   1892  N   GLY   119       6.637  -1.727   9.937  1.00  0.00
ATOM   1893  H   GLY   119       6.528  -1.226   9.066  1.00  0.00
ATOM   1894  CA  GLY   119       5.755  -2.851  10.200  1.00  0.00
ATOM   1895  HA2 GLY   119       5.178  -3.018   9.291  1.00  0.00
ATOM   1896  HA3 GLY   119       6.393  -3.714  10.389  1.00  0.00
ATOM   1897  C   GLY   119       4.800  -2.676  11.368  1.00  0.00
ATOM   1898  O   GLY   119       4.077  -3.605  11.717  1.00  0.00
ATOM   1899  N   LYS   120       4.794  -1.490  11.967  1.00  0.00
ATOM   1900  H   LYS   120       5.419  -0.764  11.649  1.00  0.00
ATOM   1901  CA  LYS   120       3.930  -1.208  13.105  1.00  0.00
ATOM   1902  HA  LYS   120       3.393  -2.111  13.393  1.00  0.00
ATOM   1903  CB  LYS   120       4.755  -0.731  14.296  1.00  0.00
ATOM   1904  HB2 LYS   120       5.516  -1.486  14.495  1.00  0.00
ATOM   1905  HB3 LYS   120       5.238   0.204  14.012  1.00  0.00
ATOM   1906  CG  LYS   120       3.923  -0.511  15.546  1.00  0.00
ATOM   1907  HG2 LYS   120       3.068   0.109  15.278  1.00  0.00
ATOM   1908  HG3 LYS   120       3.572  -1.482  15.893  1.00  0.00
ATOM   1909  CD  LYS   120       4.710   0.166  16.650  1.00  0.00
ATOM   1910  HD2 LYS   120       5.717  -0.253  16.676  1.00  0.00
ATOM   1911  HD3 LYS   120       4.767   1.233  16.442  1.00  0.00
ATOM   1912  CE  LYS   120       4.035  -0.053  17.998  1.00  0.00
ATOM   1913  HE2 LYS   120       4.257  -1.067  18.332  1.00  0.00
ATOM   1914  HE3 LYS   120       4.451   0.662  18.709  1.00  0.00
ATOM   1915  NZ  LYS   120       2.559   0.132  17.916  1.00  0.00
ATOM   1916  HZ1 LYS   120       2.173  -0.530  17.258  1.00  0.00
ATOM   1917  HZ2 LYS   120       2.149  -0.021  18.826  1.00  0.00
ATOM   1918  HZ3 LYS   120       2.354   1.071  17.607  1.00  0.00
ATOM   1919  C   LYS   120       2.886  -0.155  12.764  1.00  0.00
ATOM   1920  O   LYS   120       3.180   0.803  12.058  1.00  0.00
ATOM   1921  N   ASP   121       1.669  -0.336  13.274  1.00  0.00
ATOM   1922  H   ASP   121       1.476  -1.174  13.803  1.00  0.00
ATOM   1923  CA  ASP   121       0.584   0.621  13.072  1.00  0.00
ATOM   1924  HA  ASP   121       0.379   0.719  12.005  1.00  0.00
ATOM   1925  CB  ASP   121      -0.698   0.160  13.776  1.00  0.00
ATOM   1926  HB2 ASP   121      -0.449  -0.070  14.813  1.00  0.00
ATOM   1927  HB3 ASP   121      -1.401   0.991  13.747  1.00  0.00
ATOM   1928  CG  ASP   121      -1.327  -1.058  13.126  1.00  0.00
ATOM   1929  OD1 ASP   121      -0.600  -1.832  12.480  1.00  0.00
ATOM   1930  OD2 ASP   121      -2.553  -1.249  13.268  1.00  0.00
ATOM   1931  C   ASP   121       0.989   1.991  13.600  1.00  0.00
ATOM   1932  O   ASP   121       1.355   2.128  14.765  1.00  0.00
ATOM   1933  N   TYR   122       0.928   3.001  12.740  1.00  0.00
ATOM   1934  H   TYR   122       0.689   2.835  11.774  1.00  0.00
ATOM   1935  CA  TYR   122       1.278   4.360  13.143  1.00  0.00
ATOM   1936  HA  TYR   122       1.759   4.337  14.120  1.00  0.00
ATOM   1937  CB  TYR   122       2.244   5.002  12.135  1.00  0.00
ATOM   1938  HB2 TYR   122       3.048   4.290  11.947  1.00  0.00
ATOM   1939  HB3 TYR   122       1.682   5.165  11.216  1.00  0.00
ATOM   1940  CG  TYR   122       2.835   6.319  12.608  1.00  0.00
ATOM   1941  CD1 TYR   122       2.376   7.528  12.112  1.00  0.00
ATOM   1942  HD1 TYR   122       1.582   7.522  11.365  1.00  0.00
ATOM   1943  CE1 TYR   122       2.906   8.727  12.547  1.00  0.00
ATOM   1944  HE1 TYR   122       2.535   9.670  12.147  1.00  0.00
ATOM   1945  CZ  TYR   122       3.906   8.726  13.496  1.00  0.00
ATOM   1946  OH  TYR   122       4.440   9.921  13.936  1.00  0.00
ATOM   1947  HH  TYR   122       4.041  10.687  13.516  1.00  0.00
ATOM   1948  CE2 TYR   122       4.379   7.536  14.003  1.00  0.00
ATOM   1949  HE2 TYR   122       5.171   7.532  14.753  1.00  0.00
ATOM   1950  CD2 TYR   122       3.846   6.349  13.560  1.00  0.00
ATOM   1951  HD2 TYR   122       4.217   5.403  13.957  1.00  0.00
ATOM   1952  C   TYR   122       0.031   5.225  13.315  1.00  0.00
ATOM   1953  O   TYR   122      -0.288   5.661  14.414  1.00  0.00
ATOM   1954  N   LEU   123      -0.679   5.459  12.221  1.00  0.00
ATOM   1955  H   LEU   123      -0.419   5.035  11.341  1.00  0.00
ATOM   1956  CA  LEU   123      -1.832   6.336  12.247  1.00  0.00
ATOM   1957  HA  LEU   123      -2.140   6.519  13.276  1.00  0.00
ATOM   1958  CB  LEU   123      -1.482   7.667  11.600  1.00  0.00
ATOM   1959  HB2 LEU   123      -0.436   7.814  11.869  1.00  0.00
ATOM   1960  HB3 LEU   123      -1.561   7.512  10.524  1.00  0.00
ATOM   1961  CG  LEU   123      -2.285   8.898  11.995  1.00  0.00
ATOM   1962  HG  LEU   123      -3.327   8.738  11.718  1.00  0.00
ATOM   1963  CD1 LEU   123      -2.193   9.154  13.487  1.00  0.00
ATOM   1964 HD11 LEU   123      -1.152   9.313  13.765  1.00  0.00
ATOM   1965 HD12 LEU   123      -2.777  10.039  13.741  1.00  0.00
ATOM   1966 HD13 LEU   123      -2.586   8.293  14.028  1.00  0.00
ATOM   1967  CD2 LEU   123      -1.760  10.078  11.222  1.00  0.00
ATOM   1968 HD21 LEU   123      -1.868   9.891  10.154  1.00  0.00
ATOM   1969 HD22 LEU   123      -2.324  10.971  11.493  1.00  0.00
ATOM   1970 HD23 LEU   123      -0.707  10.230  11.460  1.00  0.00
ATOM   1971  C   LEU   123      -2.976   5.688  11.499  1.00  0.00
ATOM   1972  O   LEU   123      -2.781   5.127  10.425  1.00  0.00
ATOM   1973  N   THR   124      -4.171   5.762  12.073  1.00  0.00
ATOM   1974  H   THR   124      -4.282   6.239  12.955  1.00  0.00
ATOM   1975  CA  THR   124      -5.343   5.158  11.464  1.00  0.00
ATOM   1976  HA  THR   124      -5.075   4.754  10.487  1.00  0.00
ATOM   1977  CB  THR   124      -5.891   4.020  12.331  1.00  0.00
ATOM   1978  HB  THR   124      -6.211   4.427  13.290  1.00  0.00
ATOM   1979  CG2 THR   124      -7.070   3.355  11.646  1.00  0.00
ATOM   1980 HG21 THR   124      -6.751   2.947  10.686  1.00  0.00
ATOM   1981 HG22 THR   124      -7.448   2.549  12.274  1.00  0.00
ATOM   1982 HG23 THR   124      -7.859   4.090  11.484  1.00  0.00
ATOM   1983  OG1 THR   124      -4.867   3.044  12.543  1.00  0.00
ATOM   1984  HG1 THR   124      -5.212   2.331  13.086  1.00  0.00
ATOM   1985  C   THR   124      -6.429   6.193  11.282  1.00  0.00
ATOM   1986  O   THR   124      -6.605   7.065  12.122  1.00  0.00
ATOM   1987  N   LEU   125      -7.151   6.098  10.176  1.00  0.00
ATOM   1988  H   LEU   125      -6.897   5.438   9.454  1.00  0.00
ATOM   1989  CA  LEU   125      -8.288   6.972   9.941  1.00  0.00
ATOM   1990  HA  LEU   125      -8.112   7.938  10.414  1.00  0.00
ATOM   1991  CB  LEU   125      -8.500   7.191   8.445  1.00  0.00
ATOM   1992  HB2 LEU   125      -7.584   7.693   8.133  1.00  0.00
ATOM   1993  HB3 LEU   125      -8.568   6.220   7.953  1.00  0.00
ATOM   1994  CG  LEU   125      -9.708   8.045   8.054  1.00  0.00
ATOM   1995  HG  LEU   125     -10.620   7.485   8.262  1.00  0.00
ATOM   1996  CD1 LEU   125      -9.720   9.342   8.844  1.00  0.00
ATOM   1997 HD11 LEU   125      -8.809   9.902   8.637  1.00  0.00
ATOM   1998 HD12 LEU   125     -10.586   9.937   8.554  1.00  0.00
ATOM   1999 HD13 LEU   125      -9.774   9.119   9.910  1.00  0.00
ATOM   2000  CD2 LEU   125      -9.724   8.317   6.558  1.00  0.00
ATOM   2001 HD21 LEU   125      -9.775   7.372   6.017  1.00  0.00
ATOM   2002 HD22 LEU   125     -10.593   8.926   6.308  1.00  0.00
ATOM   2003 HD23 LEU   125      -8.814   8.848   6.274  1.00  0.00
ATOM   2004  C   LEU   125      -9.542   6.381  10.583  1.00  0.00
ATOM   2005  O   LEU   125      -9.948   5.260  10.264  1.00  0.00
ATOM   2006  N   ASN   126     -10.142   7.140  11.496  1.00  0.00
ATOM   2007  H   ASN   126      -9.732   8.028  11.747  1.00  0.00
ATOM   2008  CA  ASN   126     -11.331   6.702  12.210  1.00  0.00
ATOM   2009  HA  ASN   126     -11.092   5.849  12.846  1.00  0.00
ATOM   2010  CB  ASN   126     -11.858   7.831  13.086  1.00  0.00
ATOM   2011  HB2 ASN   126     -11.637   8.782  12.601  1.00  0.00
ATOM   2012  HB3 ASN   126     -12.936   7.723  13.199  1.00  0.00
ATOM   2013  CG  ASN   126     -11.229   7.832  14.455  1.00  0.00
ATOM   2014  OD1 ASN   126     -10.925   6.771  15.003  1.00  0.00
ATOM   2015  ND2 ASN   126     -11.032   9.015  15.022  1.00  0.00
ATOM   2016 HD21 ASN   126     -10.614   9.069  15.939  1.00  0.00
ATOM   2017 HD22 ASN   126     -11.302   9.857  14.535  1.00  0.00
ATOM   2018  C   ASN   126     -12.439   6.191  11.305  1.00  0.00
ATOM   2019  O   ASN   126     -12.618   6.684  10.194  1.00  0.00
ATOM   2020  N   GLU   127     -13.178   5.199  11.790  1.00  0.00
ATOM   2021  H   GLU   127     -12.967   4.801  12.694  1.00  0.00
ATOM   2022  CA  GLU   127     -14.277   4.627  11.022  1.00  0.00
ATOM   2023  HA  GLU   127     -13.879   4.004  10.221  1.00  0.00
ATOM   2024  CB  GLU   127     -15.170   3.763  11.915  1.00  0.00
ATOM   2025  HB2 GLU   127     -15.001   4.085  12.942  1.00  0.00
ATOM   2026  HB3 GLU   127     -16.202   3.974  11.633  1.00  0.00
ATOM   2027  CG  GLU   127     -14.909   2.266  11.804  1.00  0.00
ATOM   2028  HG2 GLU   127     -13.854   2.090  12.014  1.00  0.00
ATOM   2029  HG3 GLU   127     -15.516   1.772  12.562  1.00  0.00
ATOM   2030  CD  GLU   127     -15.253   1.704  10.433  1.00  0.00
ATOM   2031  OE1 GLU   127     -14.605   2.102   9.441  1.00  0.00
ATOM   2032  OE2 GLU   127     -16.168   0.858  10.346  1.00  0.00
ATOM   2033  C   GLU   127     -15.107   5.717  10.369  1.00  0.00
ATOM   2034  O   GLU   127     -15.354   5.692   9.162  1.00  0.00
ATOM   2035  N   ASP   128     -15.519   6.679  11.188  1.00  0.00
ATOM   2036  H   ASP   128     -15.255   6.628  12.161  1.00  0.00
ATOM   2037  CA  ASP   128     -16.370   7.781  10.760  1.00  0.00
ATOM   2038  HA  ASP   128     -17.235   7.401  10.216  1.00  0.00
ATOM   2039  CB  ASP   128     -16.865   8.551  11.987  1.00  0.00
ATOM   2040  HB2 ASP   128     -17.589   9.295  11.657  1.00  0.00
ATOM   2041  HB3 ASP   128     -17.356   7.835  12.647  1.00  0.00
ATOM   2042  CG  ASP   128     -15.734   9.243  12.740  1.00  0.00
ATOM   2043  OD1 ASP   128     -15.407   8.807  13.866  1.00  0.00
ATOM   2044  OD2 ASP   128     -15.165  10.216  12.202  1.00  0.00
ATOM   2045  C   ASP   128     -15.663   8.742   9.810  1.00  0.00
ATOM   2046  O   ASP   128     -16.206   9.782   9.470  1.00  0.00
ATOM   2047  N   LEU   129     -14.446   8.404   9.403  1.00  0.00
ATOM   2048  H   LEU   129     -14.000   7.587   9.794  1.00  0.00
ATOM   2049  CA  LEU   129     -13.695   9.214   8.447  1.00  0.00
ATOM   2050  HA  LEU   129     -12.657   8.884   8.420  1.00  0.00
ATOM   2051  CB  LEU   129     -14.288   9.075   7.049  1.00  0.00
ATOM   2052  HB2 LEU   129     -15.310   9.443   7.127  1.00  0.00
ATOM   2053  HB3 LEU   129     -13.714   9.734   6.397  1.00  0.00
ATOM   2054  CG  LEU   129     -14.299   7.673   6.467  1.00  0.00
ATOM   2055  HG  LEU   129     -15.193   7.148   6.803  1.00  0.00
ATOM   2056  CD1 LEU   129     -14.299   7.753   4.962  1.00  0.00
ATOM   2057 HD11 LEU   129     -13.405   8.277   4.626  1.00  0.00
ATOM   2058 HD12 LEU   129     -14.307   6.746   4.545  1.00  0.00
ATOM   2059 HD13 LEU   129     -15.184   8.292   4.626  1.00  0.00
ATOM   2060  CD2 LEU   129     -13.086   6.932   6.951  1.00  0.00
ATOM   2061 HD21 LEU   129     -13.103   6.878   8.040  1.00  0.00
ATOM   2062 HD22 LEU   129     -13.087   5.923   6.538  1.00  0.00
ATOM   2063 HD23 LEU   129     -12.187   7.455   6.628  1.00  0.00
ATOM   2064  C   LEU   129     -13.607  10.698   8.780  1.00  0.00
ATOM   2065  O   LEU   129     -13.333  11.503   7.895  1.00  0.00
ATOM   2066  N   ARG   130     -13.835  11.078  10.033  1.00  0.00
ATOM   2067  H   ARG   130     -14.159  10.433  10.738  1.00  0.00
ATOM   2068  CA  ARG   130     -13.801  12.500  10.361  1.00  0.00
ATOM   2069  HA  ARG   130     -13.647  13.073   9.446  1.00  0.00
ATOM   2070  CB  ARG   130     -15.110  12.972  11.023  1.00  0.00
ATOM   2071  HB2 ARG   130     -15.939  12.573  10.437  1.00  0.00
ATOM   2072  HB3 ARG   130     -15.142  12.552  12.028  1.00  0.00
ATOM   2073  CG  ARG   130     -15.228  14.503  11.102  1.00  0.00
ATOM   2074  HG2 ARG   130     -14.561  14.832  11.898  1.00  0.00
ATOM   2075  HG3 ARG   130     -14.878  14.898  10.149  1.00  0.00
ATOM   2076  CD  ARG   130     -16.643  15.018  11.378  1.00  0.00
ATOM   2077  HD2 ARG   130     -17.231  14.962  10.462  1.00  0.00
ATOM   2078  HD3 ARG   130     -17.109  14.399  12.145  1.00  0.00
ATOM   2079  NE  ARG   130     -16.626  16.411  11.842  1.00  0.00
ATOM   2080  HE  ARG   130     -16.709  16.553  12.839  1.00  0.00
ATOM   2081  CZ  ARG   130     -16.511  17.484  11.053  1.00  0.00
ATOM   2082  NH1 ARG   130     -16.399  17.347   9.738  1.00  0.00
ATOM   2083 HH11 ARG   130     -16.401  16.425   9.327  1.00  0.00
ATOM   2084 HH12 ARG   130     -16.312  18.166   9.153  1.00  0.00
ATOM   2085  NH2 ARG   130     -16.506  18.704  11.577  1.00  0.00
ATOM   2086 HH21 ARG   130     -16.591  18.820  12.577  1.00  0.00
ATOM   2087 HH22 ARG   130     -16.419  19.509  10.974  1.00  0.00
ATOM   2088  C   ARG   130     -12.564  12.927  11.162  1.00  0.00
ATOM   2089  O   ARG   130     -12.301  14.121  11.306  1.00  0.00
ATOM   2090  N   SER   131     -11.791  11.968  11.663  1.00  0.00
ATOM   2091  H   SER   131     -12.055  10.995  11.608  1.00  0.00
ATOM   2092  CA  SER   131     -10.566  12.316  12.382  1.00  0.00
ATOM   2093  HA  SER   131     -10.070  13.147  11.882  1.00  0.00
ATOM   2094  CB  SER   131     -10.881  12.729  13.818  1.00  0.00
ATOM   2095  HB2 SER   131     -10.215  13.541  14.104  1.00  0.00
ATOM   2096  HB3 SER   131     -11.915  13.072  13.866  1.00  0.00
ATOM   2097  OG  SER   131     -10.705  11.639  14.705  1.00  0.00
ATOM   2098  HG  SER   131     -10.908  11.920  15.600  1.00  0.00
ATOM   2099  C   SER   131      -9.529  11.197  12.390  1.00  0.00
ATOM   2100  O   SER   131      -9.841  10.047  12.087  1.00  0.00
ATOM   2101  N   TRP   132      -8.297  11.551  12.754  1.00  0.00
ATOM   2102  H   TRP   132      -8.116  12.516  12.994  1.00  0.00
ATOM   2103  CA  TRP   132      -7.185  10.604  12.807  1.00  0.00
ATOM   2104  HA  TRP   132      -7.450   9.697  12.264  1.00  0.00
ATOM   2105  CB  TRP   132      -5.934  11.203  12.176  1.00  0.00
ATOM   2106  HB2 TRP   132      -5.651  12.114  12.703  1.00  0.00
ATOM   2107  HB3 TRP   132      -5.110  10.491  12.213  1.00  0.00
ATOM   2108  CG  TRP   132      -6.108  11.575  10.755  1.00  0.00
ATOM   2109  CD1 TRP   132      -6.527  12.776  10.272  1.00  0.00
ATOM   2110  HD1 TRP   132      -6.757  13.549  11.005  1.00  0.00
ATOM   2111  NE1 TRP   132      -6.568  12.745   8.901  1.00  0.00
ATOM   2112  HE1 TRP   132      -6.847  13.511   8.304  1.00  0.00
ATOM   2113  CE2 TRP   132      -6.172  11.507   8.474  1.00  0.00
ATOM   2114  CZ2 TRP   132      -6.053  10.997   7.185  1.00  0.00
ATOM   2115  HZ2 TRP   132      -6.299  11.645   6.342  1.00  0.00
ATOM   2116  CH2 TRP   132      -5.632   9.705   7.057  1.00  0.00
ATOM   2117  HH2 TRP   132      -5.527   9.270   6.063  1.00  0.00
ATOM   2118  CZ3 TRP   132      -5.329   8.923   8.174  1.00  0.00
ATOM   2119  HZ3 TRP   132      -4.990   7.894   8.057  1.00  0.00
ATOM   2120  CE3 TRP   132      -5.449   9.424   9.453  1.00  0.00
ATOM   2121  HE3 TRP   132      -5.200   8.772  10.291  1.00  0.00
ATOM   2122  CD2 TRP   132      -5.878  10.741   9.617  1.00  0.00
ATOM   2123  C   TRP   132      -6.858  10.211  14.233  1.00  0.00
ATOM   2124  O   TRP   132      -6.917  11.037  15.140  1.00  0.00
ATOM   2125  N   THR   133      -6.489   8.950  14.422  1.00  0.00
ATOM   2126  H   THR   133      -6.458   8.308  13.641  1.00  0.00
ATOM   2127  CA  THR   133      -6.163   8.441  15.747  1.00  0.00
ATOM   2128  HA  THR   133      -6.153   9.255  16.473  1.00  0.00
ATOM   2129  CB  THR   133      -7.180   7.397  16.198  1.00  0.00
ATOM   2130  HB  THR   133      -6.795   6.402  15.973  1.00  0.00
ATOM   2131  CG2 THR   133      -7.427   7.519  17.695  1.00  0.00
ATOM   2132 HG21 THR   133      -7.811   8.514  17.920  1.00  0.00
ATOM   2133 HG22 THR   133      -8.154   6.770  18.006  1.00  0.00
ATOM   2134 HG23 THR   133      -6.491   7.362  18.231  1.00  0.00
ATOM   2135  OG1 THR   133      -8.405   7.589  15.481  1.00  0.00
ATOM   2136  HG1 THR   133      -9.047   6.933  15.763  1.00  0.00
ATOM   2137  C   THR   133      -4.769   7.826  15.792  1.00  0.00
ATOM   2138  O   THR   133      -4.456   6.901  15.046  1.00  0.00
ATOM   2139  N   ALA   134      -3.936   8.356  16.678  1.00  0.00
ATOM   2140  H   ALA   134      -4.241   9.122  17.263  1.00  0.00
ATOM   2141  CA  ALA   134      -2.576   7.881  16.822  1.00  0.00
ATOM   2142  HA  ALA   134      -2.071   7.831  15.857  1.00  0.00
ATOM   2143  CB  ALA   134      -1.791   8.801  17.730  1.00  0.00
ATOM   2144  HB1 ALA   134      -2.280   8.854  18.704  1.00  0.00
ATOM   2145  HB2 ALA   134      -0.780   8.414  17.852  1.00  0.00
ATOM   2146  HB3 ALA   134      -1.748   9.798  17.291  1.00  0.00
ATOM   2147  C   ALA   134      -2.607   6.482  17.393  1.00  0.00
ATOM   2148  O   ALA   134      -3.574   6.101  18.038  1.00  0.00
ATOM   2149  N   VAL   135      -1.545   5.719  17.154  1.00  0.00
ATOM   2150  H   VAL   135      -0.819   6.049  16.535  1.00  0.00
ATOM   2151  CA  VAL   135      -1.444   4.365  17.678  1.00  0.00
ATOM   2152  HA  VAL   135      -2.281   4.127  18.333  1.00  0.00
ATOM   2153  CB  VAL   135      -1.395   3.326  16.544  1.00  0.00
ATOM   2154  HB  VAL   135      -0.780   3.713  15.733  1.00  0.00
ATOM   2155  CG1 VAL   135      -0.807   2.029  17.047  1.00  0.00
ATOM   2156 HG11 VAL   135      -1.423   1.641  17.858  1.00  0.00
ATOM   2157 HG12 VAL   135      -0.779   1.303  16.234  1.00  0.00
ATOM   2158 HG13 VAL   135       0.204   2.205  17.411  1.00  0.00
ATOM   2159  CG2 VAL   135      -2.787   3.100  15.972  1.00  0.00
ATOM   2160 HG21 VAL   135      -3.174   4.039  15.576  1.00  0.00
ATOM   2161 HG22 VAL   135      -2.736   2.362  15.171  1.00  0.00
ATOM   2162 HG23 VAL   135      -3.450   2.737  16.758  1.00  0.00
ATOM   2163  C   VAL   135      -0.244   4.214  18.618  1.00  0.00
ATOM   2164  O   VAL   135      -0.417   3.883  19.786  1.00  0.00
ATOM   2165  N   ASP   136       0.962   4.453  18.113  1.00  0.00
ATOM   2166  H   ASP   136       1.067   4.616  17.121  1.00  0.00
ATOM   2167  CA  ASP   136       2.162   4.472  18.951  1.00  0.00
ATOM   2168  HA  ASP   136       2.187   3.594  19.595  1.00  0.00
ATOM   2169  CB  ASP   136       3.415   4.461  18.053  1.00  0.00
ATOM   2170  HB2 ASP   136       3.209   3.760  17.244  1.00  0.00
ATOM   2171  HB3 ASP   136       3.553   5.461  17.640  1.00  0.00
ATOM   2172  CG  ASP   136       4.691   4.031  18.790  1.00  0.00
ATOM   2173  OD1 ASP   136       4.942   4.526  19.909  1.00  0.00
ATOM   2174  OD2 ASP   136       5.456   3.212  18.230  1.00  0.00
ATOM   2175  C   ASP   136       2.104   5.743  19.805  1.00  0.00
ATOM   2176  O   ASP   136       1.728   6.792  19.300  1.00  0.00
ATOM   2177  N   THR   137       2.441   5.662  21.093  1.00  0.00
ATOM   2178  H   THR   137       2.557   4.765  21.543  1.00  0.00
ATOM   2179  CA  THR   137       2.476   6.877  21.935  1.00  0.00
ATOM   2180  HA  THR   137       1.590   7.479  21.734  1.00  0.00
ATOM   2181  CB  THR   137       2.568   6.608  23.531  1.00  0.00
ATOM   2182  HB  THR   137       3.100   7.453  23.969  1.00  0.00
ATOM   2183  CG2 THR   137       1.187   6.447  24.230  1.00  0.00
ATOM   2184 HG21 THR   137       0.655   5.602  23.792  1.00  0.00
ATOM   2185 HG22 THR   137       1.337   6.270  25.294  1.00  0.00
ATOM   2186 HG23 THR   137       0.601   7.356  24.092  1.00  0.00
ATOM   2187  OG1 THR   137       3.346   5.439  23.804  1.00  0.00
ATOM   2188  HG1 THR   137       3.389   5.297  24.753  1.00  0.00
ATOM   2189  C   THR   137       3.593   7.822  21.422  1.00  0.00
ATOM   2190  O   THR   137       4.339   8.405  22.208  1.00  0.00
ATOM   2191  N   ALA   138       3.683   7.951  20.094  1.00  0.00
ATOM   2192  H   ALA   138       3.068   7.376  19.536  1.00  0.00
ATOM   2193  CA  ALA   138       4.635   8.826  19.400  1.00  0.00
ATOM   2194  HA  ALA   138       4.808   9.719  20.002  1.00  0.00
ATOM   2195  CB  ALA   138       5.968   8.117  19.186  1.00  0.00
ATOM   2196  HB1 ALA   138       5.812   7.226  18.578  1.00  0.00
ATOM   2197  HB2 ALA   138       6.659   8.788  18.677  1.00  0.00
ATOM   2198  HB3 ALA   138       6.385   7.829  20.151  1.00  0.00
ATOM   2199  C   ALA   138       4.060   9.280  18.057  1.00  0.00
ATOM   2200  O   ALA   138       4.625  10.136  17.375  1.00  0.00
ATOM   2201  N   ALA   139       2.944   8.674  17.673  1.00  0.00
ATOM   2202  H   ALA   139       2.595   7.884  18.197  1.00  0.00
ATOM   2203  CA  ALA   139       2.202   9.105  16.505  1.00  0.00
ATOM   2204  HA  ALA   139       2.849   9.568  15.760  1.00  0.00
ATOM   2205  CB  ALA   139       1.494   7.943  15.871  1.00  0.00
ATOM   2206  HB1 ALA   139       0.836   7.474  16.602  1.00  0.00
ATOM   2207  HB2 ALA   139       0.905   8.294  15.024  1.00  0.00
ATOM   2208  HB3 ALA   139       2.228   7.215  15.524  1.00  0.00
ATOM   2209  C   ALA   139       1.197  10.148  16.949  1.00  0.00
ATOM   2210  O   ALA   139       0.502  10.742  16.130  1.00  0.00
ATOM   2211  N   GLN   140       1.115  10.352  18.260  1.00  0.00
ATOM   2212  H   GLN   140       1.643   9.766  18.891  1.00  0.00
ATOM   2213  CA  GLN   140       0.260  11.387  18.830  1.00  0.00
ATOM   2214  HA  GLN   140      -0.784  11.162  18.613  1.00  0.00
ATOM   2215  CB  GLN   140       0.440  11.462  20.350  1.00  0.00
ATOM   2216  HB2 GLN   140       1.512  11.398  20.542  1.00  0.00
ATOM   2217  HB3 GLN   140       0.074  12.440  20.661  1.00  0.00
ATOM   2218  CG  GLN   140      -0.280  10.379  21.133  1.00  0.00
ATOM   2219  HG2 GLN   140      -1.343  10.425  20.901  1.00  0.00
ATOM   2220  HG3 GLN   140       0.115   9.409  20.835  1.00  0.00
ATOM   2221  CD  GLN   140      -0.104  10.535  22.636  1.00  0.00
ATOM   2222  OE1 GLN   140      -0.064  11.649  23.156  1.00  0.00
ATOM   2223  NE2 GLN   140      -0.001   9.413  23.340  1.00  0.00
ATOM   2224 HE21 GLN   140       0.118   9.458  24.342  1.00  0.00
ATOM   2225 HE22 GLN   140      -0.040   8.520  22.870  1.00  0.00
ATOM   2226  C   GLN   140       0.602  12.733  18.203  1.00  0.00
ATOM   2227  O   GLN   140      -0.259  13.592  18.015  1.00  0.00
ATOM   2228  N   ILE   141       1.871  12.911  17.870  1.00  0.00
ATOM   2229  H   ILE   141       2.564  12.202  18.063  1.00  0.00
ATOM   2230  CA  ILE   141       2.306  14.146  17.250  1.00  0.00
ATOM   2231  HA  ILE   141       1.954  14.991  17.841  1.00  0.00
ATOM   2232  CB  ILE   141       3.815  14.206  17.136  1.00  0.00
ATOM   2233  HB  ILE   141       4.190  13.251  16.768  1.00  0.00
ATOM   2234  CG2 ILE   141       4.199  15.291  16.185  1.00  0.00
ATOM   2235 HG21 ILE   141       3.824  16.246  16.553  1.00  0.00
ATOM   2236 HG22 ILE   141       5.286  15.335  16.103  1.00  0.00
ATOM   2237 HG23 ILE   141       3.769  15.085  15.205  1.00  0.00
ATOM   2238  CG1 ILE   141       4.425  14.468  18.511  1.00  0.00
ATOM   2239 HG12 ILE   141       3.775  15.174  19.028  1.00  0.00
ATOM   2240 HG13 ILE   141       4.433  13.521  19.051  1.00  0.00
ATOM   2241  CD1 ILE   141       5.821  15.023  18.452  1.00  0.00
ATOM   2242 HD11 ILE   141       5.814  15.970  17.913  1.00  0.00
ATOM   2243 HD12 ILE   141       6.192  15.183  19.465  1.00  0.00
ATOM   2244 HD13 ILE   141       6.472  14.316  17.936  1.00  0.00
ATOM   2245  C   ILE   141       1.709  14.322  15.865  1.00  0.00
ATOM   2246  O   ILE   141       1.224  15.393  15.534  1.00  0.00
ATOM   2247  N   SER   142       1.749  13.272  15.055  1.00  0.00
ATOM   2248  H   SER   142       2.191  12.414  15.354  1.00  0.00
ATOM   2249  CA  SER   142       1.187  13.327  13.713  1.00  0.00
ATOM   2250  HA  SER   142       1.534  14.228  13.207  1.00  0.00
ATOM   2251  CB  SER   142       1.615  12.115  12.896  1.00  0.00
ATOM   2252  HB2 SER   142       1.614  11.235  13.539  1.00  0.00
ATOM   2253  HB3 SER   142       0.907  11.969  12.081  1.00  0.00
ATOM   2254  OG  SER   142       2.906  12.311  12.369  1.00  0.00
ATOM   2255  HG  SER   142       3.162  11.540  11.857  1.00  0.00
ATOM   2256  C   SER   142      -0.323  13.378  13.774  1.00  0.00
ATOM   2257  O   SER   142      -0.978  13.834  12.843  1.00  0.00
ATOM   2258  N   GLU   143      -0.880  12.888  14.871  1.00  0.00
ATOM   2259  H   GLU   143      -0.322  12.477  15.606  1.00  0.00
ATOM   2260  CA  GLU   143      -2.317  12.914  15.035  1.00  0.00
ATOM   2261  HA  GLU   143      -2.790  12.386  14.207  1.00  0.00
ATOM   2262  CB  GLU   143      -2.727  12.240  16.343  1.00  0.00
ATOM   2263  HB2 GLU   143      -2.311  11.232  16.327  1.00  0.00
ATOM   2264  HB3 GLU   143      -2.269  12.808  17.152  1.00  0.00
ATOM   2265  CG  GLU   143      -4.228  12.163  16.565  1.00  0.00
ATOM   2266  HG2 GLU   143      -4.635  13.165  16.424  1.00  0.00
ATOM   2267  HG3 GLU   143      -4.649  11.493  15.816  1.00  0.00
ATOM   2268  CD  GLU   143      -4.587  11.663  17.949  1.00  0.00
ATOM   2269  OE1 GLU   143      -4.191  10.532  18.300  1.00  0.00
ATOM   2270  OE2 GLU   143      -5.273  12.401  18.686  1.00  0.00
ATOM   2271  C   GLU   143      -2.744  14.368  15.029  1.00  0.00
ATOM   2272  O   GLU   143      -3.371  14.841  14.081  1.00  0.00
ATOM   2273  N   GLN   144      -2.365  15.088  16.078  1.00  0.00
ATOM   2274  H   GLN   144      -1.825  14.666  16.820  1.00  0.00
ATOM   2275  CA  GLN   144      -2.814  16.459  16.246  1.00  0.00
ATOM   2276  HA  GLN   144      -3.894  16.511  16.104  1.00  0.00
ATOM   2277  CB  GLN   144      -2.480  16.976  17.648  1.00  0.00
ATOM   2278  HB2 GLN   144      -2.917  17.972  17.730  1.00  0.00
ATOM   2279  HB3 GLN   144      -2.968  16.307  18.357  1.00  0.00
ATOM   2280  CG  GLN   144      -0.997  17.048  17.959  1.00  0.00
ATOM   2281  HG2 GLN   144      -0.710  16.152  18.508  1.00  0.00
ATOM   2282  HG3 GLN   144      -0.441  17.094  17.022  1.00  0.00
ATOM   2283  CD  GLN   144      -0.640  18.269  18.797  1.00  0.00
ATOM   2284  OE1 GLN   144       0.102  18.173  19.777  1.00  0.00
ATOM   2285  NE2 GLN   144      -1.171  19.425  18.414  1.00  0.00
ATOM   2286 HE21 GLN   144      -0.969  20.268  18.934  1.00  0.00
ATOM   2287 HE22 GLN   144      -1.775  19.457  17.605  1.00  0.00
ATOM   2288  C   GLN   144      -2.275  17.407  15.172  1.00  0.00
ATOM   2289  O   GLN   144      -2.663  18.566  15.114  1.00  0.00
ATOM   2290  N   LYS   145      -1.379  16.923  14.325  1.00  0.00
ATOM   2291  H   LYS   145      -0.962  16.013  14.467  1.00  0.00
ATOM   2292  CA  LYS   145      -0.912  17.729  13.206  1.00  0.00
ATOM   2293  HA  LYS   145      -1.218  18.765  13.355  1.00  0.00
ATOM   2294  CB  LYS   145       0.612  17.683  13.079  1.00  0.00
ATOM   2295  HB2 LYS   145       1.031  18.003  14.032  1.00  0.00
ATOM   2296  HB3 LYS   145       0.895  16.648  12.887  1.00  0.00
ATOM   2297  CG  LYS   145       1.151  18.569  11.966  1.00  0.00
ATOM   2298  HG2 LYS   145       0.575  18.360  11.064  1.00  0.00
ATOM   2299  HG3 LYS   145       0.998  19.607  12.262  1.00  0.00
ATOM   2300  CD  LYS   145       2.628  18.334  11.689  1.00  0.00
ATOM   2301  HD2 LYS   145       3.189  18.488  12.610  1.00  0.00
ATOM   2302  HD3 LYS   145       2.766  17.309  11.347  1.00  0.00
ATOM   2303  CE  LYS   145       3.129  19.294  10.625  1.00  0.00
ATOM   2304  HE2 LYS   145       4.205  19.148  10.518  1.00  0.00
ATOM   2305  HE3 LYS   145       2.635  19.045   9.686  1.00  0.00
ATOM   2306  NZ  LYS   145       2.855  20.713  10.967  1.00  0.00
ATOM   2307  HZ1 LYS   145       3.313  20.945  11.836  1.00  0.00
ATOM   2308  HZ2 LYS   145       3.205  21.310  10.232  1.00  0.00
ATOM   2309  HZ3 LYS   145       1.859  20.849  11.065  1.00  0.00
ATOM   2310  C   LYS   145      -1.578  17.272  11.922  1.00  0.00
ATOM   2311  O   LYS   145      -1.034  17.431  10.834  1.00  0.00
ATOM   2312  N   SER   146      -2.763  16.700  12.065  1.00  0.00
ATOM   2313  H   SER   146      -3.170  16.615  12.985  1.00  0.00
ATOM   2314  CA  SER   146      -3.508  16.182  10.932  1.00  0.00
ATOM   2315  HA  SER   146      -3.222  16.716  10.026  1.00  0.00
ATOM   2316  CB  SER   146      -3.215  14.695  10.736  1.00  0.00
ATOM   2317  HB2 SER   146      -3.470  14.163  11.652  1.00  0.00
ATOM   2318  HB3 SER   146      -3.828  14.321   9.917  1.00  0.00
ATOM   2319  OG  SER   146      -1.848  14.487  10.434  1.00  0.00
ATOM   2320  HG  SER   146      -1.687  13.548  10.316  1.00  0.00
ATOM   2321  C   SER   146      -4.973  16.394  11.237  1.00  0.00
ATOM   2322  O   SER   146      -5.796  16.606  10.347  1.00  0.00
ATOM   2323  N   ASN   147      -5.292  16.323  12.521  1.00  0.00
ATOM   2324  H   ASN   147      -4.623  15.978  13.194  1.00  0.00
ATOM   2325  CA  ASN   147      -6.600  16.715  12.994  1.00  0.00
ATOM   2326  HA  ASN   147      -7.372  16.237  12.389  1.00  0.00
ATOM   2327  CB  ASN   147      -6.787  16.289  14.446  1.00  0.00
ATOM   2328  HB2 ASN   147      -5.937  16.650  15.025  1.00  0.00
ATOM   2329  HB3 ASN   147      -7.704  16.732  14.834  1.00  0.00
ATOM   2330  CG  ASN   147      -6.873  14.791  14.599  1.00  0.00
ATOM   2331  OD1 ASN   147      -7.143  14.075  13.637  1.00  0.00
ATOM   2332  ND2 ASN   147      -6.652  14.307  15.813  1.00  0.00
ATOM   2333 HD21 ASN   147      -6.697  13.310  15.971  1.00  0.00
ATOM   2334 HD22 ASN   147      -6.440  14.936  16.574  1.00  0.00
ATOM   2335  C   ASN   147      -6.718  18.222  12.863  1.00  0.00
ATOM   2336  O   ASN   147      -7.662  18.724  12.269  1.00  0.00
ATOM   2337  N   ASP   148      -5.743  18.938  13.414  1.00  0.00
ATOM   2338  H   ASP   148      -5.030  18.482  13.966  1.00  0.00
ATOM   2339  CA  ASP   148      -5.685  20.383  13.269  1.00  0.00
ATOM   2340  HA  ASP   148      -6.527  20.838  13.792  1.00  0.00
ATOM   2341  CB  ASP   148      -4.387  20.936  13.859  1.00  0.00
ATOM   2342  HB2 ASP   148      -3.567  20.312  13.504  1.00  0.00
ATOM   2343  HB3 ASP   148      -4.256  21.953  13.490  1.00  0.00
ATOM   2344  CG  ASP   148      -4.393  20.946  15.376  1.00  0.00
ATOM   2345  OD1 ASP   148      -5.409  20.524  15.974  1.00  0.00
ATOM   2346  OD2 ASP   148      -3.381  21.377  15.970  1.00  0.00
ATOM   2347  C   ASP   148      -5.781  20.755  11.800  1.00  0.00
ATOM   2348  O   ASP   148      -6.768  21.340  11.360  1.00  0.00
ATOM   2349  N   ALA   149      -4.755  20.399  11.040  1.00  0.00
ATOM   2350  H   ALA   149      -3.952  19.948  11.456  1.00  0.00
ATOM   2351  CA  ALA   149      -4.719  20.696   9.613  1.00  0.00
ATOM   2352  HA  ALA   149      -4.685  21.777   9.482  1.00  0.00
ATOM   2353  CB  ALA   149      -3.483  20.091   8.978  1.00  0.00
ATOM   2354  HB1 ALA   149      -3.508  19.007   9.094  1.00  0.00
ATOM   2355  HB2 ALA   149      -3.459  20.343   7.918  1.00  0.00
ATOM   2356  HB3 ALA   149      -2.592  20.488   9.466  1.00  0.00
ATOM   2357  C   ALA   149      -5.971  20.191   8.915  1.00  0.00
ATOM   2358  O   ALA   149      -6.275  20.600   7.799  1.00  0.00
ATOM   2359  N   SER   150      -6.683  19.287   9.573  1.00  0.00
ATOM   2360  H   SER   150      -6.323  18.882  10.425  1.00  0.00
ATOM   2361  CA  SER   150      -7.954  18.798   9.061  1.00  0.00
ATOM   2362  HA  SER   150      -8.346  18.020   9.716  1.00  0.00
ATOM   2363  CB  SER   150      -8.969  19.942   8.998  1.00  0.00
ATOM   2364  HB2 SER   150      -8.876  20.544   9.902  1.00  0.00
ATOM   2365  HB3 SER   150      -8.750  20.559   8.126  1.00  0.00
ATOM   2366  OG  SER   150     -10.288  19.439   8.900  1.00  0.00
ATOM   2367  HG  SER   150     -10.907  20.171   8.862  1.00  0.00
ATOM   2368  C   SER   150      -7.819  18.138   7.691  1.00  0.00
ATOM   2369  O   SER   150      -8.570  18.452   6.767  1.00  0.00
ATOM   2370  N   GLU   151      -6.858  17.226   7.565  1.00  0.00
ATOM   2371  H   GLU   151      -6.206  17.066   8.320  1.00  0.00
ATOM   2372  CA  GLU   151      -6.704  16.447   6.342  1.00  0.00
ATOM   2373  HA  GLU   151      -6.789  17.104   5.477  1.00  0.00
ATOM   2374  CB  GLU   151      -5.339  15.759   6.301  1.00  0.00
ATOM   2375  HB2 GLU   151      -5.267  15.140   7.196  1.00  0.00
ATOM   2376  HB3 GLU   151      -5.330  15.121   5.417  1.00  0.00
ATOM   2377  CG  GLU   151      -4.160  16.710   6.249  1.00  0.00
ATOM   2378  HG2 GLU   151      -4.300  17.456   7.031  1.00  0.00
ATOM   2379  HG3 GLU   151      -3.257  16.134   6.453  1.00  0.00
ATOM   2380  CD  GLU   151      -4.024  17.404   4.908  1.00  0.00
ATOM   2381  OE1 GLU   151      -4.978  17.342   4.103  1.00  0.00
ATOM   2382  OE2 GLU   151      -2.963  18.012   4.656  1.00  0.00
ATOM   2383  C   GLU   151      -7.806  15.403   6.288  1.00  0.00
ATOM   2384  O   GLU   151      -8.123  14.863   5.229  1.00  0.00
ATOM   2385  N   ALA   152      -8.387  15.129   7.448  1.00  0.00
ATOM   2386  H   ALA   152      -8.069  15.585   8.292  1.00  0.00
ATOM   2387  CA  ALA   152      -9.442  14.140   7.557  1.00  0.00
ATOM   2388  HA  ALA   152      -9.017  13.141   7.467  1.00  0.00
ATOM   2389  CB  ALA   152     -10.130  14.255   8.909  1.00  0.00
ATOM   2390  HB1 ALA   152     -10.569  15.248   9.010  1.00  0.00
ATOM   2391  HB2 ALA   152     -10.914  13.502   8.983  1.00  0.00
ATOM   2392  HB3 ALA   152      -9.399  14.098   9.702  1.00  0.00
ATOM   2393  C   ALA   152     -10.447  14.307   6.428  1.00  0.00
ATOM   2394  O   ALA   152     -11.026  13.334   5.948  1.00  0.00
ATOM   2395  N   GLU   153     -10.631  15.550   5.991  1.00  0.00
ATOM   2396  H   GLU   153     -10.103  16.302   6.410  1.00  0.00
ATOM   2397  CA  GLU   153     -11.660  15.887   5.014  1.00  0.00
ATOM   2398  HA  GLU   153     -12.581  15.354   5.252  1.00  0.00
ATOM   2399  CB  GLU   153     -11.948  17.390   5.028  1.00  0.00
ATOM   2400  HB2 GLU   153     -11.053  17.895   5.389  1.00  0.00
ATOM   2401  HB3 GLU   153     -12.148  17.699   4.001  1.00  0.00
ATOM   2402  CG  GLU   153     -13.131  17.762   5.908  1.00  0.00
ATOM   2403  HG2 GLU   153     -12.988  18.786   6.253  1.00  0.00
ATOM   2404  HG3 GLU   153     -14.032  17.708   5.297  1.00  0.00
ATOM   2405  CD  GLU   153     -13.275  16.836   7.110  1.00  0.00
ATOM   2406  OE1 GLU   153     -12.384  16.848   7.986  1.00  0.00
ATOM   2407  OE2 GLU   153     -14.285  16.096   7.179  1.00  0.00
ATOM   2408  C   GLU   153     -11.365  15.406   3.602  1.00  0.00
ATOM   2409  O   GLU   153     -12.072  14.553   3.078  1.00  0.00
ATOM   2410  N   HID   154     -10.332  15.959   2.981  1.00  0.00
ATOM   2411  H   HID   154      -9.773  16.669   3.432  1.00  0.00
ATOM   2412  CA  HID   154     -10.012  15.598   1.606  1.00  0.00
ATOM   2413  HA  HID   154     -10.830  15.891   0.948  1.00  0.00
ATOM   2414  CB  HID   154      -8.738  16.305   1.147  1.00  0.00
ATOM   2415  HB2 HID   154      -7.860  15.783   1.527  1.00  0.00
ATOM   2416  HB3 HID   154      -8.699  16.336   0.058  1.00  0.00
ATOM   2417  CG  HID   154      -8.632  17.721   1.618  1.00  0.00
ATOM   2418  ND1 HID   154      -8.210  18.052   2.887  1.00  0.00
ATOM   2419  HD1 HID   154      -7.941  17.382   3.594  1.00  0.00
ATOM   2420  CE1 HID   154      -8.217  19.365   3.024  1.00  0.00
ATOM   2421  HE1 HID   154      -7.915  19.828   3.963  1.00  0.00
ATOM   2422  NE2 HID   154      -8.626  19.899   1.888  1.00  0.00
ATOM   2423  CD2 HID   154      -8.892  18.892   0.992  1.00  0.00
ATOM   2424  HD2 HID   154      -9.244  19.134  -0.011  1.00  0.00
ATOM   2425  C   HID   154      -9.862  14.087   1.489  1.00  0.00
ATOM   2426  O   HID   154      -9.996  13.518   0.405  1.00  0.00
ATOM   2427  N   GLN   155      -9.588  13.443   2.620  1.00  0.00
ATOM   2428  H   GLN   155      -9.466  13.966   3.476  1.00  0.00
ATOM   2429  CA  GLN   155      -9.403  11.995   2.660  1.00  0.00
ATOM   2430  HA  GLN   155      -8.901  11.665   1.751  1.00  0.00
ATOM   2431  CB  GLN   155      -8.552  11.589   3.866  1.00  0.00
ATOM   2432  HB2 GLN   155      -8.834  12.229   4.701  1.00  0.00
ATOM   2433  HB3 GLN   155      -8.791  10.553   4.105  1.00  0.00
ATOM   2434  CG  GLN   155      -7.069  11.717   3.614  1.00  0.00
ATOM   2435  HG2 GLN   155      -6.800  12.767   3.503  1.00  0.00
ATOM   2436  HG3 GLN   155      -6.530  11.292   4.460  1.00  0.00
ATOM   2437  CD  GLN   155      -6.660  10.980   2.365  1.00  0.00
ATOM   2438  OE1 GLN   155      -7.114   9.869   2.118  1.00  0.00
ATOM   2439  NE2 GLN   155      -5.812  11.598   1.562  1.00  0.00
ATOM   2440 HE21 GLN   155      -5.507  11.146   0.712  1.00  0.00
ATOM   2441 HE22 GLN   155      -5.473  12.519   1.802  1.00  0.00
ATOM   2442  C   GLN   155     -10.743  11.290   2.704  1.00  0.00
ATOM   2443  O   GLN   155     -10.996  10.373   1.924  1.00  0.00
ATOM   2444  N   ARG   156     -11.589  11.730   3.629  1.00  0.00
ATOM   2445  H   ARG   156     -11.265  12.404   4.307  1.00  0.00
ATOM   2446  CA  ARG   156     -12.957  11.243   3.739  1.00  0.00
ATOM   2447  HA  ARG   156     -12.958  10.179   3.973  1.00  0.00
ATOM   2448  CB  ARG   156     -13.685  11.992   4.859  1.00  0.00
ATOM   2449  HB2 ARG   156     -13.305  11.583   5.796  1.00  0.00
ATOM   2450  HB3 ARG   156     -13.388  13.037   4.771  1.00  0.00
ATOM   2451  CG  ARG   156     -15.195  11.894   4.841  1.00  0.00
ATOM   2452  HG2 ARG   156     -15.549  12.008   3.817  1.00  0.00
ATOM   2453  HG3 ARG   156     -15.494  10.917   5.222  1.00  0.00
ATOM   2454  CD  ARG   156     -15.804  12.987   5.714  1.00  0.00
ATOM   2455  HD2 ARG   156     -15.884  12.622   6.738  1.00  0.00
ATOM   2456  HD3 ARG   156     -15.155  13.863   5.691  1.00  0.00
ATOM   2457  NE  ARG   156     -17.133  13.378   5.252  1.00  0.00
ATOM   2458  HE  ARG   156     -17.559  12.808   4.534  1.00  0.00
ATOM   2459  CZ  ARG   156     -17.809  14.423   5.717  1.00  0.00
ATOM   2460  NH1 ARG   156     -17.279  15.188   6.661  1.00  0.00
ATOM   2461 HH11 ARG   156     -16.362  14.974   7.026  1.00  0.00
ATOM   2462 HH12 ARG   156     -17.796  15.982   7.012  1.00  0.00
ATOM   2463  NH2 ARG   156     -19.014  14.707   5.237  1.00  0.00
ATOM   2464 HH21 ARG   156     -19.417  14.126   4.516  1.00  0.00
ATOM   2465 HH22 ARG   156     -19.521  15.503   5.595  1.00  0.00
ATOM   2466  C   ARG   156     -13.669  11.420   2.404  1.00  0.00
ATOM   2467  O   ARG   156     -14.518  10.619   2.033  1.00  0.00
ATOM   2468  N   ALA   157     -13.291  12.465   1.676  1.00  0.00
ATOM   2469  H   ALA   157     -12.607  13.109   2.048  1.00  0.00
ATOM   2470  CA  ALA   157     -13.886  12.763   0.378  1.00  0.00
ATOM   2471  HA  ALA   157     -14.963  12.619   0.468  1.00  0.00
ATOM   2472  CB  ALA   157     -13.620  14.205  -0.018  1.00  0.00
ATOM   2473  HB1 ALA   157     -12.547  14.362  -0.122  1.00  0.00
ATOM   2474  HB2 ALA   157     -14.111  14.418  -0.968  1.00  0.00
ATOM   2475  HB3 ALA   157     -14.012  14.871   0.750  1.00  0.00
ATOM   2476  C   ALA   157     -13.387  11.820  -0.709  1.00  0.00
ATOM   2477  O   ALA   157     -14.153  11.416  -1.578  1.00  0.00
ATOM   2478  N   TYR   158     -12.103  11.479  -0.674  1.00  0.00
ATOM   2479  H   TYR   158     -11.473  11.870   0.011  1.00  0.00
ATOM   2480  CA  TYR   158     -11.563  10.551  -1.660  1.00  0.00
ATOM   2481  HA  TYR   158     -11.677  10.974  -2.658  1.00  0.00
ATOM   2482  CB  TYR   158     -10.081  10.284  -1.409  1.00  0.00
ATOM   2483  HB2 TYR   158      -9.546  11.202  -1.653  1.00  0.00
ATOM   2484  HB3 TYR   158      -9.937  10.049  -0.354  1.00  0.00
ATOM   2485  CG  TYR   158      -9.546   9.150  -2.255  1.00  0.00
ATOM   2486  CD1 TYR   158      -9.205   9.352  -3.583  1.00  0.00
ATOM   2487  HD1 TYR   158      -9.322  10.350  -4.005  1.00  0.00
ATOM   2488  CE1 TYR   158      -8.727   8.326  -4.365  1.00  0.00
ATOM   2489  HE1 TYR   158      -8.454   8.505  -5.405  1.00  0.00
ATOM   2490  CZ  TYR   158      -8.595   7.073  -3.830  1.00  0.00
ATOM   2491  OH  TYR   158      -8.123   6.051  -4.615  1.00  0.00
ATOM   2492  HH  TYR   158      -7.921   6.330  -5.511  1.00  0.00
ATOM   2493  CE2 TYR   158      -8.932   6.835  -2.512  1.00  0.00
ATOM   2494  HE2 TYR   158      -8.827   5.838  -2.084  1.00  0.00
ATOM   2495  CD2 TYR   158      -9.407   7.874  -1.733  1.00  0.00
ATOM   2496  HD2 TYR   158      -9.678   7.696  -0.693  1.00  0.00
ATOM   2497  C   TYR   158     -12.324   9.230  -1.636  1.00  0.00
ATOM   2498  O   TYR   158     -12.820   8.758  -2.660  1.00  0.00
ATOM   2499  N   LEU   159     -12.406   8.644  -0.447  1.00  0.00
ATOM   2500  H   LEU   159     -12.025   9.118   0.359  1.00  0.00
ATOM   2501  CA  LEU   159     -12.978   7.322  -0.261  1.00  0.00
ATOM   2502  HA  LEU   159     -12.439   6.588  -0.860  1.00  0.00
ATOM   2503  CB  LEU   159     -12.872   6.927   1.206  1.00  0.00
ATOM   2504  HB2 LEU   159     -13.440   7.680   1.752  1.00  0.00
ATOM   2505  HB3 LEU   159     -13.331   5.949   1.352  1.00  0.00
ATOM   2506  CG  LEU   159     -11.441   6.898   1.726  1.00  0.00
ATOM   2507  HG  LEU   159     -10.974   7.865   1.538  1.00  0.00
ATOM   2508  CD1 LEU   159     -11.427   6.612   3.209  1.00  0.00
ATOM   2509 HD11 LEU   159     -11.893   5.645   3.397  1.00  0.00
ATOM   2510 HD12 LEU   159     -10.398   6.594   3.566  1.00  0.00
ATOM   2511 HD13 LEU   159     -11.981   7.390   3.734  1.00  0.00
ATOM   2512  CD2 LEU   159     -10.649   5.858   0.964  1.00  0.00
ATOM   2513 HD21 LEU   159     -10.645   6.108  -0.097  1.00  0.00
ATOM   2514 HD22 LEU   159      -9.625   5.837   1.336  1.00  0.00
ATOM   2515 HD23 LEU   159     -11.106   4.878   1.104  1.00  0.00
ATOM   2516  C   LEU   159     -14.429   7.234  -0.708  1.00  0.00
ATOM   2517  O   LEU   159     -14.815   6.298  -1.408  1.00  0.00
ATOM   2518  N   GLU   160     -15.231   8.210  -0.298  1.00  0.00
ATOM   2519  H   GLU   160     -14.875   8.940   0.302  1.00  0.00
ATOM   2520  CA  GLU   160     -16.656   8.196  -0.598  1.00  0.00
ATOM   2521  HA  GLU   160     -17.033   7.174  -0.570  1.00  0.00
ATOM   2522  CB  GLU   160     -17.417   9.025   0.437  1.00  0.00
ATOM   2523  HB2 GLU   160     -17.079  10.058   0.349  1.00  0.00
ATOM   2524  HB3 GLU   160     -18.478   8.970   0.190  1.00  0.00
ATOM   2525  CG  GLU   160     -17.201   8.540   1.864  1.00  0.00
ATOM   2526  HG2 GLU   160     -17.555   7.511   1.917  1.00  0.00
ATOM   2527  HG3 GLU   160     -16.130   8.566   2.067  1.00  0.00
ATOM   2528  CD  GLU   160     -17.931   9.379   2.897  1.00  0.00
ATOM   2529  OE1 GLU   160     -18.323  10.518   2.574  1.00  0.00
ATOM   2530  OE2 GLU   160     -18.109   8.900   4.038  1.00  0.00
ATOM   2531  C   GLU   160     -16.971   8.653  -2.026  1.00  0.00
ATOM   2532  O   GLU   160     -17.805   8.058  -2.698  1.00  0.00
ATOM   2533  N   ASP   161     -16.292   9.694  -2.494  1.00  0.00
ATOM   2534  H   ASP   161     -15.612  10.162  -1.912  1.00  0.00
ATOM   2535  CA  ASP   161     -16.528  10.215  -3.839  1.00  0.00
ATOM   2536  HA  ASP   161     -17.562  10.030  -4.130  1.00  0.00
ATOM   2537  CB  ASP   161     -16.271  11.722  -3.884  1.00  0.00
ATOM   2538  HB2 ASP   161     -15.368  11.919  -3.305  1.00  0.00
ATOM   2539  HB3 ASP   161     -16.105  12.004  -4.924  1.00  0.00
ATOM   2540  CG  ASP   161     -17.418  12.531  -3.320  1.00  0.00
ATOM   2541  OD1 ASP   161     -18.511  11.959  -3.121  1.00  0.00
ATOM   2542  OD2 ASP   161     -17.223  13.743  -3.082  1.00  0.00
ATOM   2543  C   ASP   161     -15.661   9.553  -4.900  1.00  0.00
ATOM   2544  O   ASP   161     -16.056   8.571  -5.526  1.00  0.00
ATOM   2545  N   THR   162     -14.472  10.120  -5.092  1.00  0.00
ATOM   2546  H   THR   162     -14.162  10.827  -4.441  1.00  0.00
ATOM   2547  CA  THR   162     -13.590   9.761  -6.193  1.00  0.00
ATOM   2548  HA  THR   162     -14.004  10.088  -7.147  1.00  0.00
ATOM   2549  CB  THR   162     -12.213  10.400  -6.012  1.00  0.00
ATOM   2550  HB  THR   162     -11.498   9.629  -5.726  1.00  0.00
ATOM   2551  CG2 THR   162     -11.759  11.054  -7.306  1.00  0.00
ATOM   2552 HG21 THR   162     -12.474  11.825  -7.594  1.00  0.00
ATOM   2553 HG22 THR   162     -10.777  11.505  -7.161  1.00  0.00
ATOM   2554 HG23 THR   162     -11.701  10.302  -8.093  1.00  0.00
ATOM   2555  OG1 THR   162     -12.266  11.370  -4.960  1.00  0.00
ATOM   2556  HG1 THR   162     -11.400  11.770  -4.850  1.00  0.00
ATOM   2557  C   THR   162     -13.377   8.265  -6.287  1.00  0.00
ATOM   2558  O   THR   162     -13.532   7.666  -7.353  1.00  0.00
ATOM   2559  N   CYX   163     -13.006   7.673  -5.160  1.00  0.00
ATOM   2560  H   CYX   163     -12.905   8.219  -4.315  1.00  0.00
ATOM   2561  CA  CYX   163     -12.673   6.262  -5.110  1.00  0.00
ATOM   2562  HA  CYX   163     -11.839   6.050  -5.778  1.00  0.00
ATOM   2563  CB  CYX   163     -12.272   5.872  -3.692  1.00  0.00
ATOM   2564  HB2 CYX   163     -11.507   6.559  -3.329  1.00  0.00
ATOM   2565  HB3 CYX   163     -13.144   5.924  -3.040  1.00  0.00
ATOM   2566  SG  CYX   163     -11.633   4.207  -3.539  1.00  0.00
ATOM   2567  C   CYX   163     -13.838   5.411  -5.599  1.00  0.00
ATOM   2568  O   CYX   163     -13.660   4.523  -6.431  1.00  0.00
ATOM   2569  N   VAL   164     -15.036   5.698  -5.096  1.00  0.00
ATOM   2570  H   VAL   164     -15.142   6.448  -4.427  1.00  0.00
ATOM   2571  CA  VAL   164     -16.219   4.931  -5.470  1.00  0.00
ATOM   2572  HA  VAL   164     -16.052   3.865  -5.313  1.00  0.00
ATOM   2573  CB  VAL   164     -17.453   5.359  -4.666  1.00  0.00
ATOM   2574  HB  VAL   164     -17.611   6.430  -4.789  1.00  0.00
ATOM   2575  CG1 VAL   164     -18.667   4.612  -5.160  1.00  0.00
ATOM   2576 HG11 VAL   164     -18.511   3.540  -5.036  1.00  0.00
ATOM   2577 HG12 VAL   164     -19.542   4.919  -4.586  1.00  0.00
ATOM   2578 HG13 VAL   164     -18.829   4.836  -6.214  1.00  0.00
ATOM   2579  CG2 VAL   164     -17.241   5.100  -3.186  1.00  0.00
ATOM   2580 HG21 VAL   164     -16.378   5.668  -2.838  1.00  0.00
ATOM   2581 HG22 VAL   164     -18.126   5.410  -2.632  1.00  0.00
ATOM   2582 HG23 VAL   164     -17.065   4.036  -3.024  1.00  0.00
ATOM   2583  C   VAL   164     -16.546   5.086  -6.947  1.00  0.00
ATOM   2584  O   VAL   164     -16.739   4.105  -7.663  1.00  0.00
ATOM   2585  N   GLU   165     -16.618   6.330  -7.395  1.00  0.00
ATOM   2586  H   GLU   165     -16.482   7.108  -6.765  1.00  0.00
ATOM   2587  CA  GLU   165     -16.945   6.615  -8.781  1.00  0.00
ATOM   2588  HA  GLU   165     -17.925   6.205  -9.026  1.00  0.00
ATOM   2589  CB  GLU   165     -16.978   8.128  -9.005  1.00  0.00
ATOM   2590  HB2 GLU   165     -17.922   8.488  -8.597  1.00  0.00
ATOM   2591  HB3 GLU   165     -16.151   8.550  -8.433  1.00  0.00
ATOM   2592  CG  GLU   165     -16.859   8.554 -10.454  1.00  0.00
ATOM   2593  HG2 GLU   165     -16.158   7.887 -10.955  1.00  0.00
ATOM   2594  HG3 GLU   165     -17.843   8.456 -10.913  1.00  0.00
ATOM   2595  CD  GLU   165     -16.379   9.984 -10.588  1.00  0.00
ATOM   2596  OE1 GLU   165     -16.648  10.786  -9.669  1.00  0.00
ATOM   2597  OE2 GLU   165     -15.726  10.303 -11.606  1.00  0.00
ATOM   2598  C   GLU   165     -15.942   5.952  -9.720  1.00  0.00
ATOM   2599  O   GLU   165     -16.297   5.478 -10.800  1.00  0.00
ATOM   2600  N   TRP   166     -14.684   5.917  -9.304  1.00  0.00
ATOM   2601  H   TRP   166     -14.406   6.353  -8.436  1.00  0.00
ATOM   2602  CA  TRP   166     -13.650   5.336 -10.144  1.00  0.00
ATOM   2603  HA  TRP   166     -13.818   5.623 -11.182  1.00  0.00
ATOM   2604  CB  TRP   166     -12.270   5.822  -9.723  1.00  0.00
ATOM   2605  HB2 TRP   166     -12.274   6.064  -8.660  1.00  0.00
ATOM   2606  HB3 TRP   166     -11.475   5.106  -9.929  1.00  0.00
ATOM   2607  CG  TRP   166     -11.915   7.063 -10.436  1.00  0.00
ATOM   2608  CD1 TRP   166     -12.009   8.336  -9.964  1.00  0.00
ATOM   2609  HD1 TRP   166     -12.368   8.461  -8.943  1.00  0.00
ATOM   2610  NE1 TRP   166     -11.608   9.224 -10.930  1.00  0.00
ATOM   2611  HE1 TRP   166     -11.575  10.229 -10.827  1.00  0.00
ATOM   2612  CE2 TRP   166     -11.258   8.528 -12.056  1.00  0.00
ATOM   2613  CZ2 TRP   166     -10.792   8.985 -13.286  1.00  0.00
ATOM   2614  HZ2 TRP   166     -10.668  10.058 -13.431  1.00  0.00
ATOM   2615  CH2 TRP   166     -10.515   8.047 -14.243  1.00  0.00
ATOM   2616  HH2 TRP   166     -10.148   8.367 -15.218  1.00  0.00
ATOM   2617  CZ3 TRP   166     -10.693   6.682 -14.001  1.00  0.00
ATOM   2618  HZ3 TRP   166     -10.471   5.943 -14.771  1.00  0.00
ATOM   2619  CE3 TRP   166     -11.157   6.228 -12.780  1.00  0.00
ATOM   2620  HE3 TRP   166     -11.269   5.154 -12.638  1.00  0.00
ATOM   2621  CD2 TRP   166     -11.446   7.163 -11.782  1.00  0.00
ATOM   2622  C   TRP   166     -13.709   3.822 -10.160  1.00  0.00
ATOM   2623  O   TRP   166     -13.528   3.199 -11.205  1.00  0.00
ATOM   2624  N   LEU   167     -13.964   3.235  -8.999  1.00  0.00
ATOM   2625  H   LEU   167     -14.032   3.776  -8.149  1.00  0.00
ATOM   2626  CA  LEU   167     -14.127   1.799  -8.914  1.00  0.00
ATOM   2627  HA  LEU   167     -13.171   1.308  -9.093  1.00  0.00
ATOM   2628  CB  LEU   167     -14.627   1.400  -7.533  1.00  0.00
ATOM   2629  HB2 LEU   167     -13.826   1.672  -6.846  1.00  0.00
ATOM   2630  HB3 LEU   167     -15.521   1.976  -7.296  1.00  0.00
ATOM   2631  CG  LEU   167     -14.931  -0.088  -7.396  1.00  0.00
ATOM   2632  HG  LEU   167     -15.873  -0.306  -7.900  1.00  0.00
ATOM   2633  CD1 LEU   167     -13.819  -0.917  -8.019  1.00  0.00
ATOM   2634 HD11 LEU   167     -12.877  -0.700  -7.514  1.00  0.00
ATOM   2635 HD12 LEU   167     -14.052  -1.977  -7.912  1.00  0.00
ATOM   2636 HD13 LEU   167     -13.729  -0.670  -9.076  1.00  0.00
ATOM   2637  CD2 LEU   167     -15.110  -0.437  -5.940  1.00  0.00
ATOM   2638 HD21 LEU   167     -15.936   0.141  -5.526  1.00  0.00
ATOM   2639 HD22 LEU   167     -15.327  -1.500  -5.844  1.00  0.00
ATOM   2640 HD23 LEU   167     -14.195  -0.203  -5.395  1.00  0.00
ATOM   2641  C   LEU   167     -15.114   1.350  -9.976  1.00  0.00
ATOM   2642  O   LEU   167     -14.838   0.423 -10.738  1.00  0.00
ATOM   2643  N   HIE   168     -16.261   2.021 -10.028  1.00  0.00
ATOM   2644  H   HIE   168     -16.466   2.727  -9.335  1.00  0.00
ATOM   2645  CA  HIE   168     -17.266   1.735 -11.040  1.00  0.00
ATOM   2646  HA  HIE   168     -17.577   0.694 -10.961  1.00  0.00
ATOM   2647  CB  HIE   168     -18.492   2.625 -10.858  1.00  0.00
ATOM   2648  HB2 HIE   168     -18.191   3.621 -10.533  1.00  0.00
ATOM   2649  HB3 HIE   168     -19.038   2.700 -11.799  1.00  0.00
ATOM   2650  CG  HIE   168     -19.462   2.117  -9.840  1.00  0.00
ATOM   2651  ND1 HIE   168     -19.517   2.610  -8.554  1.00  0.00
ATOM   2652  CE1 HIE   168     -20.462   1.977  -7.882  1.00  0.00
ATOM   2653  HE1 HIE   168     -20.665   2.228  -6.841  1.00  0.00
ATOM   2654  NE2 HIE   168     -21.019   1.088  -8.685  1.00  0.00
ATOM   2655  HE2 HIE   168     -21.770   0.457  -8.443  1.00  0.00
ATOM   2656  CD2 HIE   168     -20.413   1.156  -9.915  1.00  0.00
ATOM   2657  HD2 HIE   168     -20.737   0.496 -10.720  1.00  0.00
ATOM   2658  C   HIE   168     -16.683   1.931 -12.426  1.00  0.00
ATOM   2659  O   HIE   168     -16.873   1.097 -13.309  1.00  0.00
ATOM   2660  N   LYS   169     -15.968   3.034 -12.613  1.00  0.00
ATOM   2661  H   LYS   169     -15.910   3.742 -11.896  1.00  0.00
ATOM   2662  CA  LYS   169     -15.318   3.287 -13.889  1.00  0.00
ATOM   2663  HA  LYS   169     -16.073   3.375 -14.670  1.00  0.00
ATOM   2664  CB  LYS   169     -14.505   4.584 -13.847  1.00  0.00
ATOM   2665  HB2 LYS   169     -14.086   4.666 -12.844  1.00  0.00
ATOM   2666  HB3 LYS   169     -13.696   4.477 -14.571  1.00  0.00
ATOM   2667  CG  LYS   169     -15.304   5.833 -14.164  1.00  0.00
ATOM   2668  HG2 LYS   169     -16.013   5.602 -14.959  1.00  0.00
ATOM   2669  HG3 LYS   169     -15.847   6.136 -13.269  1.00  0.00
ATOM   2670  CD  LYS   169     -14.393   6.965 -14.612  1.00  0.00
ATOM   2671  HD2 LYS   169     -13.600   7.084 -13.873  1.00  0.00
ATOM   2672  HD3 LYS   169     -13.956   6.697 -15.574  1.00  0.00
ATOM   2673  CE  LYS   169     -15.158   8.274 -14.749  1.00  0.00
ATOM   2674  HE2 LYS   169     -15.891   8.152 -15.545  1.00  0.00
ATOM   2675  HE3 LYS   169     -15.674   8.462 -13.807  1.00  0.00
ATOM   2676  NZ  LYS   169     -14.266   9.427 -15.067  1.00  0.00
ATOM   2677  HZ1 LYS   169     -13.789   9.254 -15.940  1.00  0.00
ATOM   2678  HZ2 LYS   169     -14.819  10.268 -15.147  1.00  0.00
ATOM   2679  HZ3 LYS   169     -13.587   9.541 -14.328  1.00  0.00
ATOM   2680  C   LYS   169     -14.432   2.113 -14.311  1.00  0.00
ATOM   2681  O   LYS   169     -14.344   1.790 -15.494  1.00  0.00
ATOM   2682  N   TYR   170     -13.784   1.472 -13.345  1.00  0.00
ATOM   2683  H   TYR   170     -13.856   1.782 -12.387  1.00  0.00
ATOM   2684  CA  TYR   170     -12.896   0.354 -13.644  1.00  0.00
ATOM   2685  HA  TYR   170     -12.342   0.560 -14.560  1.00  0.00
ATOM   2686  CB  TYR   170     -11.897   0.138 -12.507  1.00  0.00
ATOM   2687  HB2 TYR   170     -12.489   0.029 -11.599  1.00  0.00
ATOM   2688  HB3 TYR   170     -11.364  -0.792 -12.707  1.00  0.00
ATOM   2689  CG  TYR   170     -10.901   1.259 -12.328  1.00  0.00
ATOM   2690  CD1 TYR   170      -9.967   1.551 -13.313  1.00  0.00
ATOM   2691  HD1 TYR   170      -9.967   0.961 -14.230  1.00  0.00
ATOM   2692  CE1 TYR   170      -9.048   2.570 -13.146  1.00  0.00
ATOM   2693  HE1 TYR   170      -8.323   2.793 -13.930  1.00  0.00
ATOM   2694  CZ  TYR   170      -9.053   3.309 -11.979  1.00  0.00
ATOM   2695  OH  TYR   170      -8.142   4.324 -11.799  1.00  0.00
ATOM   2696  HH  TYR   170      -7.550   4.433 -12.548  1.00  0.00
ATOM   2697  CE2 TYR   170      -9.968   3.035 -10.987  1.00  0.00
ATOM   2698  HE2 TYR   170      -9.975   3.619 -10.067  1.00  0.00
ATOM   2699  CD2 TYR   170     -10.880   2.014 -11.163  1.00  0.00
ATOM   2700  HD2 TYR   170     -11.603   1.788 -10.379  1.00  0.00
ATOM   2701  C   TYR   170     -13.662  -0.941 -13.919  1.00  0.00
ATOM   2702  O   TYR   170     -13.392  -1.636 -14.898  1.00  0.00
ATOM   2703  N   LEU   171     -14.615  -1.260 -13.049  1.00  0.00
ATOM   2704  H   LEU   171     -14.776  -0.671 -12.245  1.00  0.00
ATOM   2705  CA  LEU   171     -15.408  -2.476 -13.187  1.00  0.00
ATOM   2706  HA  LEU   171     -14.763  -3.351 -13.119  1.00  0.00
ATOM   2707  CB  LEU   171     -16.453  -2.553 -12.076  1.00  0.00
ATOM   2708  HB2 LEU   171     -16.914  -1.564 -12.067  1.00  0.00
ATOM   2709  HB3 LEU   171     -17.203  -3.300 -12.334  1.00  0.00
ATOM   2710  CG  LEU   171     -15.883  -2.860 -10.694  1.00  0.00
ATOM   2711  HG  LEU   171     -15.000  -2.241 -10.538  1.00  0.00
ATOM   2712  CD1 LEU   171     -16.896  -2.577  -9.602  1.00  0.00
ATOM   2713 HD11 LEU   171     -17.780  -3.196  -9.757  1.00  0.00
ATOM   2714 HD12 LEU   171     -16.458  -2.807  -8.632  1.00  0.00
ATOM   2715 HD13 LEU   171     -17.180  -1.525  -9.633  1.00  0.00
ATOM   2716  CD2 LEU   171     -15.420  -4.303 -10.642  1.00  0.00
ATOM   2717 HD21 LEU   171     -14.649  -4.465 -11.394  1.00  0.00
ATOM   2718 HD22 LEU   171     -15.014  -4.520  -9.653  1.00  0.00
ATOM   2719 HD23 LEU   171     -16.265  -4.964 -10.839  1.00  0.00
ATOM   2720  C   LEU   171     -16.083  -2.548 -14.551  1.00  0.00
ATOM   2721  O   LEU   171     -16.322  -3.628 -15.088  1.00  0.00
ATOM   2722  N   GLU   172     -16.390  -1.383 -15.104  1.00  0.00
ATOM   2723  H   GLU   172     -16.228  -0.521 -14.604  1.00  0.00
ATOM   2724  CA  GLU   172     -17.002  -1.313 -16.413  1.00  0.00
ATOM   2725  HA  GLU   172     -17.772  -2.078 -16.512  1.00  0.00
ATOM   2726  CB  GLU   172     -17.649   0.056 -16.602  1.00  0.00
ATOM   2727  HB2 GLU   172     -17.801   0.470 -15.605  1.00  0.00
ATOM   2728  HB3 GLU   172     -16.929   0.670 -17.144  1.00  0.00
ATOM   2729  CG  GLU   172     -18.973   0.045 -17.353  1.00  0.00
ATOM   2730  HG2 GLU   172     -19.606  -0.732 -16.923  1.00  0.00
ATOM   2731  HG3 GLU   172     -19.440   1.018 -17.201  1.00  0.00
ATOM   2732  CD  GLU   172     -18.803  -0.207 -18.840  1.00  0.00
ATOM   2733  OE1 GLU   172     -18.614  -1.380 -19.227  1.00  0.00
ATOM   2734  OE2 GLU   172     -18.871   0.769 -19.621  1.00  0.00
ATOM   2735  C   GLU   172     -15.936  -1.573 -17.477  1.00  0.00
ATOM   2736  O   GLU   172     -16.140  -2.370 -18.391  1.00  0.00
ATOM   2737  N   LYS   173     -14.790  -0.909 -17.340  1.00  0.00
ATOM   2738  H   LYS   173     -14.680  -0.259 -16.574  1.00  0.00
ATOM   2739  CA  LYS   173     -13.696  -1.035 -18.304  1.00  0.00
ATOM   2740  HA  LYS   173     -14.051  -0.766 -19.299  1.00  0.00
ATOM   2741  CB  LYS   173     -12.533  -0.107 -17.931  1.00  0.00
ATOM   2742  HB2 LYS   173     -12.192  -0.407 -16.941  1.00  0.00
ATOM   2743  HB3 LYS   173     -11.739  -0.284 -18.657  1.00  0.00
ATOM   2744  CG  LYS   173     -12.887   1.374 -17.919  1.00  0.00
ATOM   2745  HG2 LYS   173     -13.213   1.656 -18.920  1.00  0.00
ATOM   2746  HG3 LYS   173     -13.707   1.523 -17.215  1.00  0.00
ATOM   2747  CD  LYS   173     -11.698   2.240 -17.507  1.00  0.00
ATOM   2748  HD2 LYS   173     -11.211   1.770 -16.652  1.00  0.00
ATOM   2749  HD3 LYS   173     -11.000   2.284 -18.343  1.00  0.00
ATOM   2750  CE  LYS   173     -12.132   3.661 -17.129  1.00  0.00
ATOM   2751  HE2 LYS   173     -12.831   3.570 -16.298  1.00  0.00
ATOM   2752  HE3 LYS   173     -11.238   4.188 -16.795  1.00  0.00
ATOM   2753  NZ  LYS   173     -12.776   4.427 -18.242  1.00  0.00
ATOM   2754  HZ1 LYS   173     -13.604   3.939 -18.551  1.00  0.00
ATOM   2755  HZ2 LYS   173     -13.032   5.347 -17.913  1.00  0.00
ATOM   2756  HZ3 LYS   173     -12.128   4.512 -19.012  1.00  0.00
ATOM   2757  C   LYS   173     -13.186  -2.470 -18.432  1.00  0.00
ATOM   2758  O   LYS   173     -12.835  -2.919 -19.524  1.00  0.00
ATOM   2759  N   GLY   174     -13.136  -3.181 -17.311  1.00  0.00
ATOM   2760  H   GLY   174     -13.459  -2.778 -16.443  1.00  0.00
ATOM   2761  CA  GLY   174     -12.627  -4.540 -17.291  1.00  0.00
ATOM   2762  HA2 GLY   174     -12.119  -4.738 -18.235  1.00  0.00
ATOM   2763  HA3 GLY   174     -11.915  -4.635 -16.470  1.00  0.00
ATOM   2764  C   GLY   174     -13.733  -5.556 -17.105  1.00  0.00
ATOM   2765  O   GLY   174     -13.486  -6.692 -16.704  1.00  0.00
ATOM   2766  N   LYS   175     -14.958  -5.133 -17.405  1.00  0.00
ATOM   2767  H   LYS   175     -15.069  -4.177 -17.710  1.00  0.00
ATOM   2768  CA  LYS   175     -16.155  -5.964 -17.279  1.00  0.00
ATOM   2769  HA  LYS   175     -16.616  -5.810 -16.303  1.00  0.00
ATOM   2770  CB  LYS   175     -17.170  -5.589 -18.363  1.00  0.00
ATOM   2771  HB2 LYS   175     -17.531  -4.582 -18.153  1.00  0.00
ATOM   2772  HB3 LYS   175     -16.656  -5.597 -19.324  1.00  0.00
ATOM   2773  CG  LYS   175     -18.348  -6.549 -18.412  1.00  0.00
ATOM   2774  HG2 LYS   175     -18.079  -7.428 -17.826  1.00  0.00
ATOM   2775  HG3 LYS   175     -19.198  -6.050 -17.948  1.00  0.00
ATOM   2776  CD  LYS   175     -18.720  -6.975 -19.824  1.00  0.00
ATOM   2777  HD2 LYS   175     -19.240  -6.157 -20.322  1.00  0.00
ATOM   2778  HD3 LYS   175     -17.813  -7.219 -20.377  1.00  0.00
ATOM   2779  CE  LYS   175     -19.630  -8.202 -19.773  1.00  0.00
ATOM   2780  HE2 LYS   175     -19.109  -8.968 -19.200  1.00  0.00
ATOM   2781  HE3 LYS   175     -20.538  -7.910 -19.247  1.00  0.00
ATOM   2782  NZ  LYS   175     -19.985  -8.741 -21.115  1.00  0.00
ATOM   2783  HZ1 LYS   175     -19.143  -9.012 -21.603  1.00  0.00
ATOM   2784  HZ2 LYS   175     -20.585  -9.547 -21.006  1.00  0.00
ATOM   2785  HZ3 LYS   175     -20.468  -8.031 -21.646  1.00  0.00
ATOM   2786  C   LYS   175     -15.919  -7.471 -17.367  1.00  0.00
ATOM   2787  O   LYS   175     -16.153  -8.207 -16.408  1.00  0.00
ATOM   2788  N   GLU   176     -15.471  -7.907 -18.540  1.00  0.00
ATOM   2789  H   GLU   176     -15.180  -7.219 -19.221  1.00  0.00
ATOM   2790  CA  GLU   176     -15.432  -9.317 -18.919  1.00  0.00
ATOM   2791  HA  GLU   176     -16.438  -9.736 -18.917  1.00  0.00
ATOM   2792  CB  GLU   176     -14.849  -9.455 -20.324  1.00  0.00
ATOM   2793  HB2 GLU   176     -13.888  -9.963 -20.236  1.00  0.00
ATOM   2794  HB3 GLU   176     -15.533 -10.071 -20.907  1.00  0.00
ATOM   2795  CG  GLU   176     -14.654  -8.123 -21.017  1.00  0.00
ATOM   2796  HG2 GLU   176     -14.402  -8.302 -22.062  1.00  0.00
ATOM   2797  HG3 GLU   176     -15.600  -7.585 -20.959  1.00  0.00
ATOM   2798  CD  GLU   176     -13.557  -7.293 -20.366  1.00  0.00
ATOM   2799  OE1 GLU   176     -13.838  -6.148 -19.954  1.00  0.00
ATOM   2800  OE2 GLU   176     -12.417  -7.795 -20.250  1.00  0.00
ATOM   2801  C   GLU   176     -14.639 -10.193 -17.958  1.00  0.00
ATOM   2802  O   GLU   176     -14.998 -11.347 -17.723  1.00  0.00
ATOM   2803  N   THR   177     -13.553  -9.654 -17.414  1.00  0.00
ATOM   2804  H   THR   177     -13.254  -8.724 -17.670  1.00  0.00
ATOM   2805  CA  THR   177     -12.716 -10.422 -16.502  1.00  0.00
ATOM   2806  HA  THR   177     -12.902 -11.487 -16.643  1.00  0.00
ATOM   2807  CB  THR   177     -11.216 -10.150 -16.733  1.00  0.00
ATOM   2808  HB  THR   177     -10.637 -10.939 -16.253  1.00  0.00
ATOM   2809  CG2 THR   177     -10.900 -10.121 -18.215  1.00  0.00
ATOM   2810 HG21 THR   177     -11.479  -9.332 -18.696  1.00  0.00
ATOM   2811 HG22 THR   177      -9.837  -9.928 -18.356  1.00  0.00
ATOM   2812 HG23 THR   177     -11.157 -11.082 -18.661  1.00  0.00
ATOM   2813  OG1 THR   177     -10.855  -8.894 -16.150  1.00  0.00
ATOM   2814  HG1 THR   177      -9.920  -8.731 -16.297  1.00  0.00
ATOM   2815  C   THR   177     -13.084 -10.153 -15.040  1.00  0.00
ATOM   2816  O   THR   177     -13.493 -11.059 -14.321  1.00  0.00
ATOM   2817  N   LEU   178     -12.955  -8.901 -14.615  1.00  0.00
ATOM   2818  H   LEU   178     -12.623  -8.193 -15.254  1.00  0.00
ATOM   2819  CA  LEU   178     -13.234  -8.513 -13.236  1.00  0.00
ATOM   2820  HA  LEU   178     -12.423  -8.841 -12.585  1.00  0.00
ATOM   2821  CB  LEU   178     -13.359  -6.997 -13.133  1.00  0.00
ATOM   2822  HB2 LEU   178     -13.659  -6.687 -14.134  1.00  0.00
ATOM   2823  HB3 LEU   178     -14.157  -6.766 -12.428  1.00  0.00
ATOM   2824  CG  LEU   178     -12.096  -6.254 -12.731  1.00  0.00
ATOM   2825  HG  LEU   178     -11.863  -6.484 -11.691  1.00  0.00
ATOM   2826  CD1 LEU   178     -10.935  -6.674 -13.615  1.00  0.00
ATOM   2827 HD11 LEU   178     -11.167  -6.445 -14.654  1.00  0.00
ATOM   2828 HD12 LEU   178     -10.036  -6.135 -13.316  1.00  0.00
ATOM   2829 HD13 LEU   178     -10.766  -7.746 -13.509  1.00  0.00
ATOM   2830  CD2 LEU   178     -12.354  -4.762 -12.819  1.00  0.00
ATOM   2831 HD21 LEU   178     -13.169  -4.493 -12.147  1.00  0.00
ATOM   2832 HD22 LEU   178     -11.453  -4.219 -12.532  1.00  0.00
ATOM   2833 HD23 LEU   178     -12.624  -4.499 -13.841  1.00  0.00
ATOM   2834  C   LEU   178     -14.494  -9.137 -12.658  1.00  0.00
ATOM   2835  O   LEU   178     -14.548  -9.467 -11.473  1.00  0.00
ATOM   2836  N   LEU   179     -15.509  -9.285 -13.503  1.00  0.00
ATOM   2837  H   LEU   179     -15.386  -9.057 -14.479  1.00  0.00
ATOM   2838  CA  LEU   179     -16.838  -9.678 -13.047  1.00  0.00
ATOM   2839  HA  LEU   179     -16.945  -9.473 -11.982  1.00  0.00
ATOM   2840  CB  LEU   179     -17.898  -8.884 -13.805  1.00  0.00
ATOM   2841  HB2 LEU   179     -17.512  -8.777 -14.818  1.00  0.00
ATOM   2842  HB3 LEU   179     -18.845  -9.422 -13.832  1.00  0.00
ATOM   2843  CG  LEU   179     -18.115  -7.506 -13.198  1.00  0.00
ATOM   2844  HG  LEU   179     -17.152  -7.109 -12.876  1.00  0.00
ATOM   2845  CD1 LEU   179     -18.738  -6.562 -14.205  1.00  0.00
ATOM   2846 HD11 LEU   179     -19.701  -6.958 -14.527  1.00  0.00
ATOM   2847 HD12 LEU   179     -18.883  -5.584 -13.747  1.00  0.00
ATOM   2848 HD13 LEU   179     -18.079  -6.463 -15.068  1.00  0.00
ATOM   2849  CD2 LEU   179     -18.970  -7.627 -11.947  1.00  0.00
ATOM   2850 HD21 LEU   179     -18.467  -8.266 -11.223  1.00  0.00
ATOM   2851 HD22 LEU   179     -19.125  -6.639 -11.515  1.00  0.00
ATOM   2852 HD23 LEU   179     -19.935  -8.064 -12.207  1.00  0.00
ATOM   2853  C   LEU   179     -17.125 -11.171 -13.150  1.00  0.00
ATOM   2854  O   LEU   179     -17.903 -11.712 -12.367  1.00  0.00
ATOM   2855  N   HIP   180     -16.504 -11.831 -14.120  1.00  0.00
ATOM   2856  H   HIP   180     -15.918 -11.335 -14.778  1.00  0.00
ATOM   2857  CA  HIP   180     -16.682 -13.265 -14.298  1.00  0.00
ATOM   2858  HA  HIP   180     -17.740 -13.498 -14.408  1.00  0.00
ATOM   2859  CB  HIP   180     -15.944 -13.734 -15.553  1.00  0.00
ATOM   2860  HB2 HIP   180     -16.504 -13.427 -16.437  1.00  0.00
ATOM   2861  HB3 HIP   180     -14.941 -13.310 -15.594  1.00  0.00
ATOM   2862  CG  HIP   180     -15.786 -15.220 -15.641  1.00  0.00
ATOM   2863  ND1 HIP   180     -16.856 -16.086 -15.594  1.00  0.00
ATOM   2864  HD1 HIP   180     -17.819 -15.802 -15.492  1.00  0.00
ATOM   2865  CE1 HIP   180     -16.419 -17.329 -15.702  1.00  0.00
ATOM   2866  HE1 HIP   180     -17.116 -18.167 -15.684  1.00  0.00
ATOM   2867  NE2 HIP   180     -15.105 -17.298 -15.821  1.00  0.00
ATOM   2868  HE2 HIP   180     -14.499 -18.100 -15.920  1.00  0.00
ATOM   2869  CD2 HIP   180     -14.683 -15.991 -15.790  1.00  0.00
ATOM   2870  HD2 HIP   180     -13.622 -15.759 -15.878  1.00  0.00
ATOM   2871  C   HIP   180     -16.190 -14.042 -13.082  1.00  0.00
ATOM   2872  O   HIP   180     -15.053 -13.869 -12.646  1.00  0.00
ATOM   2873  N   LEU   181     -17.050 -14.895 -12.533  1.00  0.00
ATOM   2874  H   LEU   181     -18.006 -14.940 -12.857  1.00  0.00
ATOM   2875  CA  LEU   181     -16.657 -15.752 -11.420  1.00  0.00
ATOM   2876  HA  LEU   181     -15.881 -15.257 -10.837  1.00  0.00
ATOM   2877  CB  LEU   181     -17.844 -16.046 -10.503  1.00  0.00
ATOM   2878  HB2 LEU   181     -18.655 -16.274 -11.195  1.00  0.00
ATOM   2879  HB3 LEU   181     -17.600 -16.937  -9.925  1.00  0.00
ATOM   2880  CG  LEU   181     -18.280 -14.929  -9.558  1.00  0.00
ATOM   2881  HG  LEU   181     -18.568 -14.055 -10.143  1.00  0.00
ATOM   2882  CD1 LEU   181     -19.458 -15.386  -8.724  1.00  0.00
ATOM   2883 HD11 LEU   181     -19.171 -16.260  -8.138  1.00  0.00
ATOM   2884 HD12 LEU   181     -19.763 -14.583  -8.053  1.00  0.00
ATOM   2885 HD13 LEU   181     -20.289 -15.646  -9.380  1.00  0.00
ATOM   2886  CD2 LEU   181     -17.132 -14.495  -8.663  1.00  0.00
ATOM   2887 HD21 LEU   181     -16.309 -14.131  -9.279  1.00  0.00
ATOM   2888 HD22 LEU   181     -17.469 -13.699  -7.999  1.00  0.00
ATOM   2889 HD23 LEU   181     -16.793 -15.343  -8.069  1.00  0.00
ATOM   2890  C   LEU   181     -16.070 -17.058 -11.936  1.00  0.00
ATOM   2891  O   LEU   181     -16.653 -17.713 -12.797  1.00  0.00
ATOM   2892  N   GLU   182     -14.911 -17.431 -11.407  1.00  0.00
ATOM   2893  H   GLU   182     -14.454 -16.850 -10.718  1.00  0.00
ATOM   2894  CA  GLU   182     -14.249 -18.656 -11.822  1.00  0.00
ATOM   2895  HA  GLU   182     -14.823 -19.136 -12.615  1.00  0.00
ATOM   2896  CB  GLU   182     -12.849 -18.354 -12.349  1.00  0.00
ATOM   2897  HB2 GLU   182     -12.947 -17.580 -13.110  1.00  0.00
ATOM   2898  HB3 GLU   182     -12.262 -17.971 -11.514  1.00  0.00
ATOM   2899  CG  GLU   182     -12.150 -19.559 -12.944  1.00  0.00
ATOM   2900  HG2 GLU   182     -11.121 -19.279 -13.169  1.00  0.00
ATOM   2901  HG3 GLU   182     -12.156 -20.351 -12.196  1.00  0.00
ATOM   2902  CD  GLU   182     -12.826 -20.051 -14.205  1.00  0.00
ATOM   2903  OE1 GLU   182     -12.771 -19.335 -15.226  1.00  0.00
ATOM   2904  OE2 GLU   182     -13.409 -21.156 -14.178  1.00  0.00
ATOM   2905  C   GLU   182     -14.163 -19.630 -10.657  1.00  0.00
ATOM   2906  O   GLU   182     -13.299 -19.495  -9.797  1.00  0.00
ATOM   2907  N   PRO   183     -15.074 -20.610 -10.623  1.00  0.00
ATOM   2908  CD  PRO   183     -16.217 -20.731 -11.538  1.00  0.00
ATOM   2909  HD2 PRO   183     -15.919 -20.461 -12.550  1.00  0.00
ATOM   2910  HD3 PRO   183     -17.029 -20.080 -11.213  1.00  0.00
ATOM   2911  CG  PRO   183     -16.561 -22.169 -11.410  1.00  0.00
ATOM   2912  HG2 PRO   183     -15.888 -22.787 -12.004  1.00  0.00
ATOM   2913  HG3 PRO   183     -17.589 -22.354 -11.717  1.00  0.00
ATOM   2914  CB  PRO   183     -16.386 -22.424  -9.944  1.00  0.00
ATOM   2915  HB2 PRO   183     -16.212 -23.492  -9.809  1.00  0.00
ATOM   2916  HB3 PRO   183     -17.214 -22.109  -9.308  1.00  0.00
ATOM   2917  CA  PRO   183     -15.120 -21.639  -9.581  1.00  0.00
ATOM   2918  HA  PRO   183     -15.153 -21.147  -8.610  1.00  0.00
ATOM   2919  C   PRO   183     -13.902 -22.553  -9.647  1.00  0.00
ATOM   2920  O   PRO   183     -13.287 -22.669 -10.704  1.00  0.00
ATOM   2921  N   PRO   184     -13.560 -23.197  -8.521  1.00  0.00
ATOM   2922  CD  PRO   184     -14.233 -22.947  -7.236  1.00  0.00
ATOM   2923  HD2 PRO   184     -15.314 -22.975  -7.369  1.00  0.00
ATOM   2924  HD3 PRO   184     -13.940 -21.973  -6.845  1.00  0.00
ATOM   2925  CG  PRO   184     -13.733 -24.069  -6.395  1.00  0.00
ATOM   2926  HG2 PRO   184     -14.301 -24.980  -6.587  1.00  0.00
ATOM   2927  HG3 PRO   184     -13.798 -23.818  -5.337  1.00  0.00
ATOM   2928  CB  PRO   184     -12.315 -24.214  -6.820  1.00  0.00
ATOM   2929  HB2 PRO   184     -11.958 -25.214  -6.572  1.00  0.00
ATOM   2930  HB3 PRO   184     -11.641 -23.472  -6.391  1.00  0.00
ATOM   2931  CA  PRO   184     -12.375 -24.046  -8.342  1.00  0.00
ATOM   2932  HA  PRO   184     -11.527 -23.520  -8.781  1.00  0.00
ATOM   2933  C   PRO   184     -12.508 -25.419  -8.984  1.00  0.00
ATOM   2934  O   PRO   184     -13.577 -26.014  -8.906  1.00  0.00
ATOM   2935  N   LYS   185     -11.435 -25.913  -9.599  1.00  0.00
ATOM   2936  H   LYS   185     -10.634 -25.319  -9.765  1.00  0.00
ATOM   2937  CA  LYS   185     -11.392 -27.289 -10.094  1.00  0.00
ATOM   2938  HA  LYS   185     -12.388 -27.588 -10.422  1.00  0.00
ATOM   2939  CB  LYS   185     -10.427 -27.426 -11.275  1.00  0.00
ATOM   2940  HB2 LYS   185      -9.587 -26.761 -11.074  1.00  0.00
ATOM   2941  HB3 LYS   185     -10.078 -28.459 -11.279  1.00  0.00
ATOM   2942  CG  LYS   185     -11.026 -27.089 -12.628  1.00  0.00
ATOM   2943  HG2 LYS   185     -10.332 -27.403 -13.407  1.00  0.00
ATOM   2944  HG3 LYS   185     -11.965 -27.630 -12.740  1.00  0.00
ATOM   2945  CD  LYS   185     -11.284 -25.602 -12.751  1.00  0.00
ATOM   2946  HD2 LYS   185     -11.829 -25.273 -11.866  1.00  0.00
ATOM   2947  HD3 LYS   185     -10.324 -25.089 -12.797  1.00  0.00
ATOM   2948  CE  LYS   185     -12.094 -25.274 -13.996  1.00  0.00
ATOM   2949  HE2 LYS   185     -11.514 -25.574 -14.869  1.00  0.00
ATOM   2950  HE3 LYS   185     -13.021 -25.846 -13.962  1.00  0.00
ATOM   2951  NZ  LYS   185     -12.412 -23.817 -14.087  1.00  0.00
ATOM   2952  HZ1 LYS   185     -11.553 -23.286 -14.119  1.00  0.00
ATOM   2953  HZ2 LYS   185     -12.948 -23.641 -14.924  1.00  0.00
ATOM   2954  HZ3 LYS   185     -12.949 -23.539 -13.278  1.00  0.00
ATOM   2955  C   LYS   185     -10.984 -28.246  -8.975  1.00  0.00
ATOM   2956  O   LYS   185      -9.816 -28.620  -8.858  1.00  0.00
ATOM   2957  N   THR   186     -11.956 -28.643  -8.161  1.00  0.00
ATOM   2958  H   THR   186     -12.908 -28.361  -8.348  1.00  0.00
ATOM   2959  CA  THR   186     -11.697 -29.461  -6.982  1.00  0.00
ATOM   2960  HA  THR   186     -10.833 -29.069  -6.447  1.00  0.00
ATOM   2961  CB  THR   186     -12.904 -29.449  -6.038  1.00  0.00
ATOM   2962  HB  THR   186     -12.644 -29.978  -5.121  1.00  0.00
ATOM   2963  CG2 THR   186     -13.300 -28.025  -5.704  1.00  0.00
ATOM   2964 HG21 THR   186     -13.562 -27.495  -6.621  1.00  0.00
ATOM   2965 HG22 THR   186     -14.159 -28.033  -5.033  1.00  0.00
ATOM   2966 HG23 THR   186     -12.465 -27.519  -5.219  1.00  0.00
ATOM   2967  OG1 THR   186     -14.007 -30.105  -6.675  1.00  0.00
ATOM   2968  HG1 THR   186     -14.765 -30.100  -6.087  1.00  0.00
ATOM   2969  C   THR   186     -11.389 -30.908  -7.345  1.00  0.00
ATOM   2970  O   THR   186     -11.821 -31.395  -8.388  1.00  0.00
ATOM   2971  N   HID   187     -10.641 -31.584  -6.474  1.00  0.00
ATOM   2972  H   HID   187     -10.232 -31.089  -5.694  1.00  0.00
ATOM   2973  CA  HID   187     -10.330 -33.005  -6.635  1.00  0.00
ATOM   2974  HA  HID   187     -11.246 -33.590  -6.559  1.00  0.00
ATOM   2975  CB  HID   187      -9.689 -33.274  -7.998  1.00  0.00
ATOM   2976  HB2 HID   187      -9.877 -34.300  -8.314  1.00  0.00
ATOM   2977  HB3 HID   187     -10.103 -32.585  -8.735  1.00  0.00
ATOM   2978  CG  HID   187      -8.204 -33.084  -8.021  1.00  0.00
ATOM   2979  ND1 HID   187      -7.598 -32.029  -8.666  1.00  0.00
ATOM   2980  HD1 HID   187      -8.092 -31.302  -9.164  1.00  0.00
ATOM   2981  CE1 HID   187      -6.288 -32.123  -8.527  1.00  0.00
ATOM   2982  HE1 HID   187      -5.628 -31.377  -8.969  1.00  0.00
ATOM   2983  NE2 HID   187      -6.021 -33.203  -7.816  1.00  0.00
ATOM   2984  CD2 HID   187      -7.202 -33.823  -7.488  1.00  0.00
ATOM   2985  HD2 HID   187      -7.191 -34.740  -6.900  1.00  0.00
ATOM   2986  C   HID   187      -9.417 -33.504  -5.513  1.00  0.00
ATOM   2987  O   HID   187      -8.509 -32.798  -5.096  1.00  0.00
ATOM   2988  N   VAL   188      -9.655 -34.723  -5.035  1.00  0.00
ATOM   2989  H   VAL   188     -10.412 -35.276  -5.413  1.00  0.00
ATOM   2990  CA  VAL   188      -8.871 -35.282  -3.934  1.00  0.00
ATOM   2991  HA  VAL   188      -8.345 -34.493  -3.396  1.00  0.00
ATOM   2992  CB  VAL   188      -9.753 -36.054  -2.938  1.00  0.00
ATOM   2993  HB  VAL   188     -10.250 -36.871  -3.462  1.00  0.00
ATOM   2994  CG1 VAL   188      -8.907 -36.617  -1.812  1.00  0.00
ATOM   2995 HG11 VAL   188      -8.410 -35.801  -1.288  1.00  0.00
ATOM   2996 HG12 VAL   188      -9.545 -37.160  -1.115  1.00  0.00
ATOM   2997 HG13 VAL   188      -8.158 -37.294  -2.223  1.00  0.00
ATOM   2998  CG2 VAL   188     -10.830 -35.159  -2.381  1.00  0.00
ATOM   2999 HG21 VAL   188     -11.455 -34.792  -3.195  1.00  0.00
ATOM   3000 HG22 VAL   188     -11.444 -35.723  -1.678  1.00  0.00
ATOM   3001 HG23 VAL   188     -10.372 -34.315  -1.866  1.00  0.00
ATOM   3002  C   VAL   188      -7.769 -36.218  -4.416  1.00  0.00
ATOM   3003  O   VAL   188      -7.895 -36.862  -5.455  1.00  0.00
ATOM   3004  N   THR   189      -6.686 -36.290  -3.652  1.00  0.00
ATOM   3005  H   THR   189      -6.601 -35.707  -2.833  1.00  0.00
ATOM   3006  CA  THR   189      -5.610 -37.221  -3.950  1.00  0.00
ATOM   3007  HA  THR   189      -5.925 -37.913  -4.731  1.00  0.00
ATOM   3008  CB  THR   189      -4.358 -36.500  -4.418  1.00  0.00
ATOM   3009  HB  THR   189      -3.668 -37.227  -4.847  1.00  0.00
ATOM   3010  CG2 THR   189      -4.708 -35.458  -5.462  1.00  0.00
ATOM   3011 HG21 THR   189      -5.396 -34.730  -5.033  1.00  0.00
ATOM   3012 HG22 THR   189      -3.800 -34.951  -5.787  1.00  0.00
ATOM   3013 HG23 THR   189      -5.178 -35.943  -6.317  1.00  0.00
ATOM   3014  OG1 THR   189      -3.731 -35.873  -3.294  1.00  0.00
ATOM   3015  HG1 THR   189      -2.938 -35.415  -3.584  1.00  0.00
ATOM   3016  C   THR   189      -5.241 -37.996  -2.703  1.00  0.00
ATOM   3017  O   THR   189      -5.513 -37.558  -1.588  1.00  0.00
ATOM   3018  N   HIE   190      -4.605 -39.146  -2.902  1.00  0.00
ATOM   3019  H   HIE   190      -4.393 -39.436  -3.846  1.00  0.00
ATOM   3020  CA  HIE   190      -4.216 -40.022  -1.806  1.00  0.00
ATOM   3021  HA  HIE   190      -4.641 -39.664  -0.869  1.00  0.00
ATOM   3022  CB  HIE   190      -4.733 -41.433  -2.069  1.00  0.00
ATOM   3023  HB2 HIE   190      -5.756 -41.402  -2.442  1.00  0.00
ATOM   3024  HB3 HIE   190      -4.095 -41.927  -2.803  1.00  0.00
ATOM   3025  CG  HIE   190      -4.746 -42.307  -0.856  1.00  0.00
ATOM   3026  ND1 HIE   190      -3.593 -42.783  -0.268  1.00  0.00
ATOM   3027  CE1 HIE   190      -3.910 -43.527   0.776  1.00  0.00
ATOM   3028  HE1 HIE   190      -3.133 -43.995   1.380  1.00  0.00
ATOM   3029  NE2 HIE   190      -5.226 -43.555   0.885  1.00  0.00
ATOM   3030  HE2 HIE   190      -5.753 -44.047   1.592  1.00  0.00
ATOM   3031  CD2 HIE   190      -5.772 -42.801  -0.124  1.00  0.00
ATOM   3032  HD2 HIE   190      -6.854 -42.701  -0.204  1.00  0.00
ATOM   3033  C   HIE   190      -2.700 -40.034  -1.680  1.00  0.00
ATOM   3034  O   HIE   190      -1.995 -40.064  -2.685  1.00  0.00
ATOM   3035  N   HIE   191      -2.197 -40.003  -0.450  1.00  0.00
ATOM   3036  H   HIE   191      -2.813 -39.969   0.350  1.00  0.00
ATOM   3037  CA  HIE   191      -0.751 -39.958  -0.215  1.00  0.00
ATOM   3038  HA  HIE   191      -0.232 -40.454  -1.036  1.00  0.00
ATOM   3039  CB  HIE   191      -0.258 -38.512  -0.128  1.00  0.00
ATOM   3040  HB2 HIE   191      -0.807 -37.974   0.644  1.00  0.00
ATOM   3041  HB3 HIE   191       0.807 -38.494   0.105  1.00  0.00
ATOM   3042  CG  HIE   191      -0.432 -37.738  -1.393  1.00  0.00
ATOM   3043  ND1 HIE   191       0.355 -37.947  -2.507  1.00  0.00
ATOM   3044  CE1 HIE   191      -0.023 -37.125  -3.469  1.00  0.00
ATOM   3045  HE1 HIE   191       0.478 -37.137  -4.437  1.00  0.00
ATOM   3046  NE2 HIE   191      -1.025 -36.390  -3.020  1.00  0.00
ATOM   3047  HE2 HIE   191      -1.515 -35.673  -3.537  1.00  0.00
ATOM   3048  CD2 HIE   191      -1.299 -36.754  -1.725  1.00  0.00
ATOM   3049  HD2 HIE   191      -2.101 -36.257  -1.177  1.00  0.00
ATOM   3050  C   HIE   191      -0.332 -40.703   1.047  1.00  0.00
ATOM   3051  O   HIE   191      -0.297 -40.122   2.130  1.00  0.00
ATOM   3052  N   PRO   192       0.006 -41.990   0.906  1.00  0.00
ATOM   3053  CD  PRO   192      -0.001 -42.733  -0.364  1.00  0.00
ATOM   3054  HD2 PRO   192       0.259 -42.071  -1.190  1.00  0.00
ATOM   3055  HD3 PRO   192      -0.984 -43.167  -0.542  1.00  0.00
ATOM   3056  CG  PRO   192       1.035 -43.763  -0.113  1.00  0.00
ATOM   3057  HG2 PRO   192       2.036 -43.348  -0.232  1.00  0.00
ATOM   3058  HG3 PRO   192       0.913 -44.612  -0.787  1.00  0.00
ATOM   3059  CB  PRO   192       0.774 -44.167   1.313  1.00  0.00
ATOM   3060  HB2 PRO   192       1.699 -44.568   1.727  1.00  0.00
ATOM   3061  HB3 PRO   192      -0.028 -44.893   1.446  1.00  0.00
ATOM   3062  CA  PRO   192       0.414 -42.853   2.018  1.00  0.00
ATOM   3063  HA  PRO   192      -0.418 -42.920   2.719  1.00  0.00
ATOM   3064  C   PRO   192       1.639 -42.316   2.737  1.00  0.00
ATOM   3065  O   PRO   192       2.607 -41.946   2.083  1.00  0.00
ATOM   3066  N   ILE   193       1.597 -42.275   4.065  1.00  0.00
ATOM   3067  H   ILE   193       0.753 -42.544   4.550  1.00  0.00
ATOM   3068  CA  ILE   193       2.755 -41.871   4.859  1.00  0.00
ATOM   3069  HA  ILE   193       3.435 -41.264   4.262  1.00  0.00
ATOM   3070  CB  ILE   193       2.341 -41.093   6.110  1.00  0.00
ATOM   3071  HB  ILE   193       1.664 -41.708   6.704  1.00  0.00
ATOM   3072  CG2 ILE   193       3.560 -40.739   6.938  1.00  0.00
ATOM   3073 HG21 ILE   193       4.236 -40.124   6.345  1.00  0.00
ATOM   3074 HG22 ILE   193       3.249 -40.185   7.824  1.00  0.00
ATOM   3075 HG23 ILE   193       4.072 -41.652   7.241  1.00  0.00
ATOM   3076  CG1 ILE   193       1.568 -39.835   5.733  1.00  0.00
ATOM   3077 HG12 ILE   193       2.221 -39.214   5.121  1.00  0.00
ATOM   3078 HG13 ILE   193       0.701 -40.140   5.147  1.00  0.00
ATOM   3079  CD1 ILE   193       1.111 -39.054   6.930  1.00  0.00
ATOM   3080 HD11 ILE   193       1.977 -38.748   7.517  1.00  0.00
ATOM   3081 HD12 ILE   193       0.566 -38.169   6.599  1.00  0.00
ATOM   3082 HD13 ILE   193       0.458 -39.675   7.542  1.00  0.00
ATOM   3083  C   ILE   193       3.516 -43.100   5.327  1.00  0.00
ATOM   3084  O   ILE   193       4.740 -43.180   5.201  1.00  0.00
ATOM   3085  N   SER   194       2.772 -44.047   5.888  1.00  0.00
ATOM   3086  H   SER   194       1.792 -43.867   6.052  1.00  0.00
ATOM   3087  CA  SER   194       3.315 -45.330   6.301  1.00  0.00
ATOM   3088  HA  SER   194       4.237 -45.533   5.756  1.00  0.00
ATOM   3089  CB  SER   194       3.625 -45.327   7.801  1.00  0.00
ATOM   3090  HB2 SER   194       4.174 -46.237   8.041  1.00  0.00
ATOM   3091  HB3 SER   194       4.247 -44.459   8.022  1.00  0.00
ATOM   3092  OG  SER   194       2.442 -45.269   8.577  1.00  0.00
ATOM   3093  HG  SER   194       2.671 -45.269   9.510  1.00  0.00
ATOM   3094  C   SER   194       2.302 -46.417   5.977  1.00  0.00
ATOM   3095  O   SER   194       1.319 -46.174   5.274  1.00  0.00
ATOM   3096  N   ASP   195       2.540 -47.616   6.490  1.00  0.00
ATOM   3097  H   ASP   195       3.382 -47.795   7.019  1.00  0.00
ATOM   3098  CA  ASP   195       1.606 -48.710   6.294  1.00  0.00
ATOM   3099  HA  ASP   195       1.443 -48.877   5.230  1.00  0.00
ATOM   3100  CB  ASP   195       2.166 -49.992   6.910  1.00  0.00
ATOM   3101  HB2 ASP   195       1.877 -50.014   7.961  1.00  0.00
ATOM   3102  HB3 ASP   195       1.715 -50.837   6.391  1.00  0.00
ATOM   3103  CG  ASP   195       3.678 -50.080   6.799  1.00  0.00
ATOM   3104  OD1 ASP   195       4.250 -49.468   5.871  1.00  0.00
ATOM   3105  OD2 ASP   195       4.296 -50.762   7.643  1.00  0.00
ATOM   3106  C   ASP   195       0.279 -48.347   6.956  1.00  0.00
ATOM   3107  O   ASP   195      -0.782 -48.802   6.540  1.00  0.00
ATOM   3108  N   HIE   196       0.355 -47.490   7.969  1.00  0.00
ATOM   3109  H   HIE   196       1.235 -47.038   8.167  1.00  0.00
ATOM   3110  CA  HIE   196      -0.776 -47.222   8.853  1.00  0.00
ATOM   3111  HA  HIE   196      -1.510 -48.026   8.786  1.00  0.00
ATOM   3112  CB  HIE   196      -0.276 -47.135  10.292  1.00  0.00
ATOM   3113  HB2 HIE   196       0.192 -46.170  10.487  1.00  0.00
ATOM   3114  HB3 HIE   196      -1.113 -47.276  10.976  1.00  0.00
ATOM   3115  CG  HIE   196       0.737 -48.179  10.635  1.00  0.00
ATOM   3116  ND1 HIE   196       2.092 -47.982  10.471  1.00  0.00
ATOM   3117  CE1 HIE   196       2.740 -49.070  10.847  1.00  0.00
ATOM   3118  HE1 HIE   196       3.828 -49.112  10.797  1.00  0.00
ATOM   3119  NE2 HIE   196       1.855 -49.967  11.243  1.00  0.00
ATOM   3120  HE2 HIE   196       2.060 -50.894  11.586  1.00  0.00
ATOM   3121  CD2 HIE   196       0.595 -49.436  11.115  1.00  0.00
ATOM   3122  HD2 HIE   196      -0.277 -50.030  11.389  1.00  0.00
ATOM   3123  C   HIE   196      -1.561 -45.957   8.507  1.00  0.00
ATOM   3124  O   HIE   196      -2.791 -45.938   8.582  1.00  0.00
ATOM   3125  N   GLU   197      -0.846 -44.897   8.145  1.00  0.00
ATOM   3126  H   GLU   197       0.159 -44.962   8.077  1.00  0.00
ATOM   3127  CA  GLU   197      -1.476 -43.604   7.888  1.00  0.00
ATOM   3128  HA  GLU   197      -2.545 -43.664   8.092  1.00  0.00
ATOM   3129  CB  GLU   197      -0.866 -42.532   8.790  1.00  0.00
ATOM   3130  HB2 GLU   197       0.212 -42.554   8.630  1.00  0.00
ATOM   3131  HB3 GLU   197      -1.264 -41.572   8.459  1.00  0.00
ATOM   3132  CG  GLU   197      -1.161 -42.720  10.267  1.00  0.00
ATOM   3133  HG2 GLU   197      -2.202 -42.444  10.440  1.00  0.00
ATOM   3134  HG3 GLU   197      -1.019 -43.772  10.512  1.00  0.00
ATOM   3135  CD  GLU   197      -0.264 -41.873  11.143  1.00  0.00
ATOM   3136  OE1 GLU   197       0.964 -41.893  10.921  1.00  0.00
ATOM   3137  OE2 GLU   197      -0.783 -41.192  12.052  1.00  0.00
ATOM   3138  C   GLU   197      -1.349 -43.177   6.435  1.00  0.00
ATOM   3139  O   GLU   197      -0.367 -43.491   5.766  1.00  0.00
ATOM   3140  N   ALA   198      -2.356 -42.453   5.955  1.00  0.00
ATOM   3141  H   ALA   198      -3.180 -42.311   6.520  1.00  0.00
ATOM   3142  CA  ALA   198      -2.335 -41.892   4.608  1.00  0.00
ATOM   3143  HA  ALA   198      -1.309 -41.858   4.243  1.00  0.00
ATOM   3144  CB  ALA   198      -3.161 -42.743   3.658  1.00  0.00
ATOM   3145  HB1 ALA   198      -4.193 -42.779   4.006  1.00  0.00
ATOM   3146  HB2 ALA   198      -3.129 -42.308   2.659  1.00  0.00
ATOM   3147  HB3 ALA   198      -2.753 -43.753   3.627  1.00  0.00
ATOM   3148  C   ALA   198      -2.858 -40.462   4.630  1.00  0.00
ATOM   3149  O   ALA   198      -3.709 -40.122   5.446  1.00  0.00
ATOM   3150  N   THR   199      -2.340 -39.629   3.737  1.00  0.00
ATOM   3151  H   THR   199      -1.595 -39.934   3.127  1.00  0.00
ATOM   3152  CA  THR   199      -2.803 -38.247   3.625  1.00  0.00
ATOM   3153  HA  THR   199      -3.267 -37.943   4.563  1.00  0.00
ATOM   3154  CB  THR   199      -1.660 -37.273   3.303  1.00  0.00
ATOM   3155  HB  THR   199      -1.095 -37.648   2.449  1.00  0.00
ATOM   3156  CG2 THR   199      -2.231 -35.904   2.970  1.00  0.00
ATOM   3157 HG21 THR   199      -2.795 -35.528   3.823  1.00  0.00
ATOM   3158 HG22 THR   199      -1.416 -35.215   2.742  1.00  0.00
ATOM   3159 HG23 THR   199      -2.890 -35.984   2.106  1.00  0.00
ATOM   3160  OG1 THR   199      -0.781 -37.173   4.430  1.00  0.00
ATOM   3161  HG1 THR   199      -0.068 -36.564   4.226  1.00  0.00
ATOM   3162  C   THR   199      -3.868 -38.066   2.547  1.00  0.00
ATOM   3163  O   THR   199      -3.682 -38.468   1.397  1.00  0.00
ATOM   3164  N   LEU   200      -4.984 -37.456   2.930  1.00  0.00
ATOM   3165  H   LEU   200      -5.153 -37.265   3.907  1.00  0.00
ATOM   3166  CA  LEU   200      -6.003 -37.082   1.970  1.00  0.00
ATOM   3167  HA  LEU   200      -5.832 -37.605   1.029  1.00  0.00
ATOM   3168  CB  LEU   200      -7.395 -37.449   2.487  1.00  0.00
ATOM   3169  HB2 LEU   200      -7.376 -37.147   3.535  1.00  0.00
ATOM   3170  HB3 LEU   200      -8.122 -36.842   1.948  1.00  0.00
ATOM   3171  CG  LEU   200      -7.788 -38.921   2.389  1.00  0.00
ATOM   3172  HG  LEU   200      -7.111 -39.511   3.007  1.00  0.00
ATOM   3173  CD1 LEU   200      -9.215 -39.123   2.866  1.00  0.00
ATOM   3174 HD11 LEU   200      -9.892 -38.535   2.248  1.00  0.00
ATOM   3175 HD12 LEU   200      -9.478 -40.178   2.790  1.00  0.00
ATOM   3176 HD13 LEU   200      -9.300 -38.803   3.905  1.00  0.00
ATOM   3177  CD2 LEU   200      -7.630 -39.413   0.962  1.00  0.00
ATOM   3178 HD21 LEU   200      -6.592 -39.300   0.651  1.00  0.00
ATOM   3179 HD22 LEU   200      -7.914 -40.464   0.906  1.00  0.00
ATOM   3180 HD23 LEU   200      -8.272 -38.827   0.303  1.00  0.00
ATOM   3181  C   LEU   200      -5.895 -35.585   1.725  1.00  0.00
ATOM   3182  O   LEU   200      -6.240 -34.783   2.590  1.00  0.00
ATOM   3183  N   ARG   201      -5.401 -35.212   0.548  1.00  0.00
ATOM   3184  H   ARG   201      -5.113 -35.911  -0.123  1.00  0.00
ATOM   3185  CA  ARG   201      -5.184 -33.809   0.221  1.00  0.00
ATOM   3186  HA  ARG   201      -5.305 -33.194   1.112  1.00  0.00
ATOM   3187  CB  ARG   201      -3.770 -33.613  -0.319  1.00  0.00
ATOM   3188  HB2 ARG   201      -3.090 -33.822   0.508  1.00  0.00
ATOM   3189  HB3 ARG   201      -3.629 -34.359  -1.101  1.00  0.00
ATOM   3190  CG  ARG   201      -3.478 -32.237  -0.876  1.00  0.00
ATOM   3191  HG2 ARG   201      -3.497 -32.288  -1.965  1.00  0.00
ATOM   3192  HG3 ARG   201      -4.248 -31.548  -0.531  1.00  0.00
ATOM   3193  CD  ARG   201      -2.114 -31.745  -0.416  1.00  0.00
ATOM   3194  HD2 ARG   201      -1.799 -30.932  -1.070  1.00  0.00
ATOM   3195  HD3 ARG   201      -2.203 -31.376   0.605  1.00  0.00
ATOM   3196  NE  ARG   201      -1.101 -32.790  -0.449  1.00  0.00
ATOM   3197  HE  ARG   201      -1.093 -33.406  -1.250  1.00  0.00
ATOM   3198  CZ  ARG   201      -0.184 -32.966   0.496  1.00  0.00
ATOM   3199  NH1 ARG   201      -0.171 -32.168   1.555  1.00  0.00
ATOM   3200 HH11 ARG   201      -0.859 -31.433   1.638  1.00  0.00
ATOM   3201 HH12 ARG   201       0.525 -32.300   2.274  1.00  0.00
ATOM   3202  NH2 ARG   201       0.707 -33.949   0.393  1.00  0.00
ATOM   3203 HH21 ARG   201       0.686 -34.565  -0.407  1.00  0.00
ATOM   3204 HH22 ARG   201       1.401 -34.075   1.115  1.00  0.00
ATOM   3205  C   ARG   201      -6.218 -33.285  -0.767  1.00  0.00
ATOM   3206  O   ARG   201      -6.211 -33.655  -1.938  1.00  0.00
ATOM   3207  N   CYX   202      -7.106 -32.426  -0.275  1.00  0.00
ATOM   3208  H   CYX   202      -7.041 -32.168   0.700  1.00  0.00
ATOM   3209  CA  CYX   202      -8.191 -31.859  -1.070  1.00  0.00
ATOM   3210  HA  CYX   202      -8.527 -32.576  -1.819  1.00  0.00
ATOM   3211  CB  CYX   202      -9.366 -31.522  -0.154  1.00  0.00
ATOM   3212  HB2 CYX   202      -9.679 -32.418   0.382  1.00  0.00
ATOM   3213  HB3 CYX   202      -9.063 -30.757   0.561  1.00  0.00
ATOM   3214  SG  CYX   202     -10.834 -30.890  -0.982  1.00  0.00
ATOM   3215  C   CYX   202      -7.726 -30.607  -1.803  1.00  0.00
ATOM   3216  O   CYX   202      -7.282 -29.653  -1.174  1.00  0.00
ATOM   3217  N   TRP   203      -7.826 -30.612  -3.128  1.00  0.00
ATOM   3218  H   TRP   203      -8.211 -31.418  -3.600  1.00  0.00
ATOM   3219  CA  TRP   203      -7.337 -29.499  -3.944  1.00  0.00
ATOM   3220  HA  TRP   203      -6.664 -28.878  -3.353  1.00  0.00
ATOM   3221  CB  TRP   203      -6.577 -30.016  -5.166  1.00  0.00
ATOM   3222  HB2 TRP   203      -7.186 -30.737  -5.712  1.00  0.00
ATOM   3223  HB3 TRP   203      -6.322 -29.185  -5.824  1.00  0.00
ATOM   3224  CG  TRP   203      -5.310 -30.698  -4.837  1.00  0.00
ATOM   3225  CD1 TRP   203      -5.146 -32.015  -4.553  1.00  0.00
ATOM   3226  HD1 TRP   203      -6.043 -32.635  -4.569  1.00  0.00
ATOM   3227  NE1 TRP   203      -3.825 -32.287  -4.296  1.00  0.00
ATOM   3228  HE1 TRP   203      -3.442 -33.191  -4.063  1.00  0.00
ATOM   3229  CE2 TRP   203      -3.108 -31.127  -4.414  1.00  0.00
ATOM   3230  CZ2 TRP   203      -1.745 -30.893  -4.251  1.00  0.00
ATOM   3231  HZ2 TRP   203      -1.102 -31.732  -3.986  1.00  0.00
ATOM   3232  CH2 TRP   203      -1.297 -29.613  -4.436  1.00  0.00
ATOM   3233  HH2 TRP   203      -0.236 -29.392  -4.317  1.00  0.00
ATOM   3234  CZ3 TRP   203      -2.170 -28.577  -4.776  1.00  0.00
ATOM   3235  HZ3 TRP   203      -1.802 -27.561  -4.918  1.00  0.00
ATOM   3236  CE3 TRP   203      -3.526 -28.807  -4.941  1.00  0.00
ATOM   3237  HE3 TRP   203      -4.165 -27.964  -5.203  1.00  0.00
ATOM   3238  CD2 TRP   203      -4.013 -30.105  -4.759  1.00  0.00
ATOM   3239  C   TRP   203      -8.436 -28.549  -4.419  1.00  0.00
ATOM   3240  O   TRP   203      -9.603 -28.921  -4.529  1.00  0.00
ATOM   3241  N   ALA   204      -8.037 -27.318  -4.708  1.00  0.00
ATOM   3242  H   ALA   204      -7.082 -27.054  -4.509  1.00  0.00
ATOM   3243  CA  ALA   204      -8.916 -26.325  -5.299  1.00  0.00
ATOM   3244  HA  ALA   204      -9.709 -26.759  -5.907  1.00  0.00
ATOM   3245  CB  ALA   204      -9.542 -25.475  -4.225  1.00  0.00
ATOM   3246  HB1 ALA   204      -8.760 -25.027  -3.614  1.00  0.00
ATOM   3247  HB2 ALA   204     -10.140 -24.689  -4.686  1.00  0.00
ATOM   3248  HB3 ALA   204     -10.182 -26.096  -3.597  1.00  0.00
ATOM   3249  C   ALA   204      -8.058 -25.474  -6.214  1.00  0.00
ATOM   3250  O   ALA   204      -7.176 -24.770  -5.749  1.00  0.00
ATOM   3251  N   LEU   205      -8.304 -25.547  -7.516  1.00  0.00
ATOM   3252  H   LEU   205      -9.068 -26.105  -7.869  1.00  0.00
ATOM   3253  CA  LEU   205      -7.431 -24.887  -8.475  1.00  0.00
ATOM   3254  HA  LEU   205      -6.650 -24.336  -7.952  1.00  0.00
ATOM   3255  CB  LEU   205      -6.776 -25.919  -9.381  1.00  0.00
ATOM   3256  HB2 LEU   205      -7.607 -26.479  -9.809  1.00  0.00
ATOM   3257  HB3 LEU   205      -6.257 -25.377 -10.172  1.00  0.00
ATOM   3258  CG  LEU   205      -5.806 -26.885  -8.706  1.00  0.00
ATOM   3259  HG  LEU   205      -6.363 -27.693  -8.231  1.00  0.00
ATOM   3260  CD1 LEU   205      -4.873 -27.464  -9.752  1.00  0.00
ATOM   3261 HD11 LEU   205      -4.315 -26.658 -10.227  1.00  0.00
ATOM   3262 HD12 LEU   205      -4.177 -28.155  -9.276  1.00  0.00
ATOM   3263 HD13 LEU   205      -5.455 -27.995 -10.504  1.00  0.00
ATOM   3264  CD2 LEU   205      -5.015 -26.182  -7.621  1.00  0.00
ATOM   3265 HD21 LEU   205      -5.699 -25.788  -6.870  1.00  0.00
ATOM   3266 HD22 LEU   205      -4.330 -26.889  -7.154  1.00  0.00
ATOM   3267 HD23 LEU   205      -4.446 -25.361  -8.060  1.00  0.00
ATOM   3268  C   LEU   205      -8.107 -23.830  -9.337  1.00  0.00
ATOM   3269  O   LEU   205      -9.328 -23.797  -9.461  1.00  0.00
ATOM   3270  N   GLY   206      -7.284 -22.972  -9.932  1.00  0.00
ATOM   3271  H   GLY   206      -6.300 -23.013  -9.707  1.00  0.00
ATOM   3272  CA  GLY   206      -7.731 -21.977 -10.893  1.00  0.00
ATOM   3273  HA2 GLY   206      -6.944 -21.225 -10.952  1.00  0.00
ATOM   3274  HA3 GLY   206      -7.818 -22.486 -11.853  1.00  0.00
ATOM   3275  C   GLY   206      -9.044 -21.293 -10.577  1.00  0.00
ATOM   3276  O   GLY   206      -9.965 -21.302 -11.392  1.00  0.00
ATOM   3277  N   PHE   207      -9.136 -20.688  -9.398  1.00  0.00
ATOM   3278  H   PHE   207      -8.413 -20.788  -8.699  1.00  0.00
ATOM   3279  CA  PHE   207     -10.358 -19.989  -9.031  1.00  0.00
ATOM   3280  HA  PHE   207     -11.030 -19.966  -9.890  1.00  0.00
ATOM   3281  CB  PHE   207     -11.076 -20.682  -7.865  1.00  0.00
ATOM   3282  HB2 PHE   207     -12.010 -20.153  -7.676  1.00  0.00
ATOM   3283  HB3 PHE   207     -11.290 -21.725  -8.096  1.00  0.00
ATOM   3284  CG  PHE   207     -10.311 -20.677  -6.577  1.00  0.00
ATOM   3285  CD1 PHE   207      -9.246 -21.535  -6.386  1.00  0.00
ATOM   3286  HD1 PHE   207      -8.957 -22.214  -7.188  1.00  0.00
ATOM   3287  CE1 PHE   207      -8.552 -21.538  -5.196  1.00  0.00
ATOM   3288  HE1 PHE   207      -7.706 -22.211  -5.063  1.00  0.00
ATOM   3289  CZ  PHE   207      -8.926 -20.690  -4.176  1.00  0.00
ATOM   3290  HZ  PHE   207      -8.377 -20.693  -3.234  1.00  0.00
ATOM   3291  CE2 PHE   207      -9.991 -19.841  -4.347  1.00  0.00
ATOM   3292  HE2 PHE   207     -10.291 -19.169  -3.543  1.00  0.00
ATOM   3293  CD2 PHE   207     -10.683 -19.841  -5.542  1.00  0.00
ATOM   3294  HD2 PHE   207     -11.536 -19.176  -5.678  1.00  0.00
ATOM   3295  C   PHE   207     -10.148 -18.506  -8.754  1.00  0.00
ATOM   3296  O   PHE   207      -9.023 -18.041  -8.587  1.00  0.00
ATOM   3297  N   TYR   208     -11.255 -17.774  -8.722  1.00  0.00
ATOM   3298  H   TYR   208     -12.144 -18.236  -8.845  1.00  0.00
ATOM   3299  CA  TYR   208     -11.250 -16.343  -8.495  1.00  0.00
ATOM   3300  HA  TYR   208     -10.531 -16.091  -7.715  1.00  0.00
ATOM   3301  CB  TYR   208     -10.857 -15.609  -9.778  1.00  0.00
ATOM   3302  HB2 TYR   208      -9.866 -15.969 -10.052  1.00  0.00
ATOM   3303  HB3 TYR   208     -11.572 -15.890 -10.550  1.00  0.00
ATOM   3304  CG  TYR   208     -10.826 -14.103  -9.644  1.00  0.00
ATOM   3305  CD1 TYR   208     -11.960 -13.401  -9.277  1.00  0.00
ATOM   3306  HD1 TYR   208     -12.881 -13.953  -9.088  1.00  0.00
ATOM   3307  CE1 TYR   208     -11.941 -12.038  -9.148  1.00  0.00
ATOM   3308  HE1 TYR   208     -12.839 -11.500  -8.845  1.00  0.00
ATOM   3309  CZ  TYR   208     -10.785 -11.352  -9.398  1.00  0.00
ATOM   3310  OH  TYR   208     -10.781  -9.991  -9.272  1.00  0.00
ATOM   3311  HH  TYR   208     -11.633  -9.636  -9.007  1.00  0.00
ATOM   3312  CE2 TYR   208      -9.645 -12.017  -9.775  1.00  0.00
ATOM   3313  HE2 TYR   208      -8.726 -11.467  -9.978  1.00  0.00
ATOM   3314  CD2 TYR   208      -9.668 -13.386  -9.896  1.00  0.00
ATOM   3315  HD2 TYR   208      -8.766 -13.922 -10.194  1.00  0.00
ATOM   3316  C   TYR   208     -12.664 -15.969  -8.102  1.00  0.00
ATOM   3317  O   TYR   208     -13.608 -16.437  -8.722  1.00  0.00
ATOM   3318  N   PRO   209     -12.826 -15.124  -7.077  1.00  0.00
ATOM   3319  CD  PRO   209     -14.153 -14.569  -6.778  1.00  0.00
ATOM   3320  HD2 PRO   209     -14.920 -15.332  -6.912  1.00  0.00
ATOM   3321  HD3 PRO   209     -14.364 -13.723  -7.432  1.00  0.00
ATOM   3322  CG  PRO   209     -13.996 -14.162  -5.361  1.00  0.00
ATOM   3323  HG2 PRO   209     -14.072 -15.023  -4.696  1.00  0.00
ATOM   3324  HG3 PRO   209     -14.746 -13.422  -5.082  1.00  0.00
ATOM   3325  CB  PRO   209     -12.627 -13.571  -5.332  1.00  0.00
ATOM   3326  HB2 PRO   209     -12.236 -13.600  -4.314  1.00  0.00
ATOM   3327  HB3 PRO   209     -12.582 -12.549  -5.709  1.00  0.00
ATOM   3328  CA  PRO   209     -11.803 -14.498  -6.233  1.00  0.00
ATOM   3329  HA  PRO   209     -11.109 -13.975  -6.892  1.00  0.00
ATOM   3330  C   PRO   209     -11.033 -15.495  -5.375  1.00  0.00
ATOM   3331  O   PRO   209     -11.163 -16.699  -5.546  1.00  0.00
ATOM   3332  N   ALA   210     -10.246 -14.975  -4.444  1.00  0.00
ATOM   3333  H   ALA   210     -10.242 -13.976  -4.291  1.00  0.00
ATOM   3334  CA  ALA   210      -9.315 -15.793  -3.684  1.00  0.00
ATOM   3335  HA  ALA   210      -9.092 -16.675  -4.284  1.00  0.00
ATOM   3336  CB  ALA   210      -8.023 -15.028  -3.445  1.00  0.00
ATOM   3337  HB1 ALA   210      -8.229 -14.147  -2.838  1.00  0.00
ATOM   3338  HB2 ALA   210      -7.312 -15.669  -2.924  1.00  0.00
ATOM   3339  HB3 ALA   210      -7.600 -14.719  -4.401  1.00  0.00
ATOM   3340  C   ALA   210      -9.901 -16.277  -2.363  1.00  0.00
ATOM   3341  O   ALA   210      -9.353 -17.189  -1.737  1.00  0.00
ATOM   3342  N   GLU   211     -11.003 -15.667  -1.930  1.00  0.00
ATOM   3343  H   GLU   211     -11.368 -14.845  -2.389  1.00  0.00
ATOM   3344  CA  GLU   211     -11.694 -16.163  -0.750  1.00  0.00
ATOM   3345  HA  GLU   211     -10.983 -16.252   0.071  1.00  0.00
ATOM   3346  CB  GLU   211     -12.821 -15.226  -0.320  1.00  0.00
ATOM   3347  HB2 GLU   211     -12.355 -14.296   0.004  1.00  0.00
ATOM   3348  HB3 GLU   211     -13.432 -15.037  -1.202  1.00  0.00
ATOM   3349  CG  GLU   211     -13.704 -15.775   0.805  1.00  0.00
ATOM   3350  HG2 GLU   211     -14.545 -15.094   0.931  1.00  0.00
ATOM   3351  HG3 GLU   211     -14.070 -16.747   0.477  1.00  0.00
ATOM   3352  CD  GLU   211     -12.972 -15.929   2.135  1.00  0.00
ATOM   3353  OE1 GLU   211     -11.993 -15.192   2.377  1.00  0.00
ATOM   3354  OE2 GLU   211     -13.388 -16.788   2.945  1.00  0.00
ATOM   3355  C   GLU   211     -12.245 -17.537  -1.078  1.00  0.00
ATOM   3356  O   GLU   211     -12.731 -17.767  -2.180  1.00  0.00
ATOM   3357  N   ILE   212     -12.147 -18.452  -0.123  1.00  0.00
ATOM   3358  H   ILE   212     -11.672 -18.220   0.737  1.00  0.00
ATOM   3359  CA  ILE   212     -12.624 -19.815  -0.301  1.00  0.00
ATOM   3360  HA  ILE   212     -13.645 -19.875  -0.676  1.00  0.00
ATOM   3361  CB  ILE   212     -11.689 -20.598  -1.236  1.00  0.00
ATOM   3362  HB  ILE   212     -11.520 -20.011  -2.139  1.00  0.00
ATOM   3363  CG2 ILE   212     -10.362 -20.874  -0.558  1.00  0.00
ATOM   3364 HG21 ILE   212     -10.531 -21.462   0.344  1.00  0.00
ATOM   3365 HG22 ILE   212      -9.716 -21.429  -1.237  1.00  0.00
ATOM   3366 HG23 ILE   212      -9.885 -19.931  -0.292  1.00  0.00
ATOM   3367  CG1 ILE   212     -12.366 -21.867  -1.746  1.00  0.00
ATOM   3368 HG12 ILE   212     -12.434 -22.559  -0.906  1.00  0.00
ATOM   3369 HG13 ILE   212     -13.369 -21.592  -2.071  1.00  0.00
ATOM   3370  CD1 ILE   212     -11.632 -22.530  -2.886  1.00  0.00
ATOM   3371 HD11 ILE   212     -10.629 -22.805  -2.561  1.00  0.00
ATOM   3372 HD12 ILE   212     -12.173 -23.424  -3.195  1.00  0.00
ATOM   3373 HD13 ILE   212     -11.565 -21.838  -3.726  1.00  0.00
ATOM   3374  C   ILE   212     -12.756 -20.454   1.084  1.00  0.00
ATOM   3375  O   ILE   212     -12.900 -19.744   2.077  1.00  0.00
ATOM   3376  N   THR   213     -12.721 -21.775   1.182  1.00  0.00
ATOM   3377  H   THR   213     -12.747 -22.381   0.375  1.00  0.00
ATOM   3378  CA  THR   213     -12.874 -22.376   2.504  1.00  0.00
ATOM   3379  HA  THR   213     -12.310 -21.788   3.229  1.00  0.00
ATOM   3380  CB  THR   213     -14.341 -22.403   2.933  1.00  0.00
ATOM   3381  HB  THR   213     -14.971 -22.399   2.044  1.00  0.00
ATOM   3382  CG2 THR   213     -14.626 -23.640   3.744  1.00  0.00
ATOM   3383 HG21 THR   213     -13.996 -23.646   4.634  1.00  0.00
ATOM   3384 HG22 THR   213     -15.674 -23.646   4.043  1.00  0.00
ATOM   3385 HG23 THR   213     -14.414 -24.526   3.145  1.00  0.00
ATOM   3386  OG1 THR   213     -14.607 -21.247   3.736  1.00  0.00
ATOM   3387  HG1 THR   213     -15.527 -21.254   4.011  1.00  0.00
ATOM   3388  C   THR   213     -12.205 -23.731   2.768  1.00  0.00
ATOM   3389  O   THR   213     -11.412 -23.848   3.704  1.00  0.00
ATOM   3390  N   LEU   214     -12.523 -24.742   1.963  1.00  0.00
ATOM   3391  H   LEU   214     -13.194 -24.608   1.220  1.00  0.00
ATOM   3392  CA  LEU   214     -11.962 -26.082   2.160  1.00  0.00
ATOM   3393  HA  LEU   214     -12.529 -26.802   1.570  1.00  0.00
ATOM   3394  CB  LEU   214     -10.496 -26.140   1.726  1.00  0.00
ATOM   3395  HB2 LEU   214      -9.985 -25.457   2.404  1.00  0.00
ATOM   3396  HB3 LEU   214     -10.168 -27.160   1.923  1.00  0.00
ATOM   3397  CG  LEU   214     -10.164 -25.769   0.290  1.00  0.00
ATOM   3398  HG  LEU   214     -10.001 -24.694   0.215  1.00  0.00
ATOM   3399  CD1 LEU   214      -8.910 -26.497  -0.125  1.00  0.00
ATOM   3400 HD11 LEU   214      -9.072 -27.572  -0.050  1.00  0.00
ATOM   3401 HD12 LEU   214      -8.663 -26.238  -1.154  1.00  0.00
ATOM   3402 HD13 LEU   214      -8.088 -26.208   0.530  1.00  0.00
ATOM   3403  CD2 LEU   214     -11.302 -26.140  -0.614  1.00  0.00
ATOM   3404 HD21 LEU   214     -12.201 -25.606  -0.306  1.00  0.00
ATOM   3405 HD22 LEU   214     -11.054 -25.871  -1.640  1.00  0.00
ATOM   3406 HD23 LEU   214     -11.479 -27.215  -0.553  1.00  0.00
ATOM   3407  C   LEU   214     -12.065 -26.566   3.604  1.00  0.00
ATOM   3408  O   LEU   214     -11.370 -26.068   4.488  1.00  0.00
ATOM   3409  N   THR   215     -12.918 -27.554   3.838  1.00  0.00
ATOM   3410  H   THR   215     -13.503 -27.919   3.100  1.00  0.00
ATOM   3411  CA  THR   215     -13.046 -28.129   5.164  1.00  0.00
ATOM   3412  HA  THR   215     -12.152 -27.900   5.745  1.00  0.00
ATOM   3413  CB  THR   215     -14.256 -27.574   5.895  1.00  0.00
ATOM   3414  HB  THR   215     -14.596 -28.304   6.630  1.00  0.00
ATOM   3415  CG2 THR   215     -13.893 -26.280   6.599  1.00  0.00
ATOM   3416 HG21 THR   215     -13.553 -25.549   5.865  1.00  0.00
ATOM   3417 HG22 THR   215     -14.767 -25.891   7.120  1.00  0.00
ATOM   3418 HG23 THR   215     -13.096 -26.468   7.319  1.00  0.00
ATOM   3419  OG1 THR   215     -15.297 -27.321   4.947  1.00  0.00
ATOM   3420  HG1 THR   215     -16.066 -26.970   5.402  1.00  0.00
ATOM   3421  C   THR   215     -13.188 -29.632   5.098  1.00  0.00
ATOM   3422  O   THR   215     -13.795 -30.172   4.175  1.00  0.00
ATOM   3423  N   TRP   216     -12.618 -30.297   6.093  1.00  0.00
ATOM   3424  H   TRP   216     -12.108 -29.788   6.802  1.00  0.00
ATOM   3425  CA  TRP   216     -12.698 -31.741   6.208  1.00  0.00
ATOM   3426  HA  TRP   216     -12.978 -32.171   5.246  1.00  0.00
ATOM   3427  CB  TRP   216     -11.350 -32.327   6.630  1.00  0.00
ATOM   3428  HB2 TRP   216     -10.873 -31.675   7.361  1.00  0.00
ATOM   3429  HB3 TRP   216     -11.503 -33.313   7.067  1.00  0.00
ATOM   3430  CG  TRP   216     -10.380 -32.501   5.520  1.00  0.00
ATOM   3431  CD1 TRP   216      -9.194 -31.854   5.364  1.00  0.00
ATOM   3432  HD1 TRP   216      -8.924 -31.129   6.132  1.00  0.00
ATOM   3433  NE1 TRP   216      -8.571 -32.279   4.219  1.00  0.00
ATOM   3434  HE1 TRP   216      -7.679 -31.951   3.877  1.00  0.00
ATOM   3435  CE2 TRP   216      -9.357 -33.222   3.613  1.00  0.00
ATOM   3436  CZ2 TRP   216      -9.154 -33.936   2.441  1.00  0.00
ATOM   3437  HZ2 TRP   216      -8.242 -33.757   1.871  1.00  0.00
ATOM   3438  CH2 TRP   216     -10.122 -34.828   2.074  1.00  0.00
ATOM   3439  HH2 TRP   216      -9.998 -35.408   1.160  1.00  0.00
ATOM   3440  CZ3 TRP   216     -11.273 -35.016   2.846  1.00  0.00
ATOM   3441  HZ3 TRP   216     -12.037 -35.731   2.542  1.00  0.00
ATOM   3442  CE3 TRP   216     -11.476 -34.308   4.005  1.00  0.00
ATOM   3443  HE3 TRP   216     -12.389 -34.494   4.572  1.00  0.00
ATOM   3444  CD2 TRP   216     -10.506 -33.388   4.407  1.00  0.00
ATOM   3445  C   TRP   216     -13.733 -32.125   7.243  1.00  0.00
ATOM   3446  O   TRP   216     -13.809 -31.523   8.318  1.00  0.00
ATOM   3447  N   GLN   217     -14.533 -33.126   6.904  1.00  0.00
ATOM   3448  H   GLN   217     -14.548 -33.440   5.944  1.00  0.00
ATOM   3449  CA  GLN   217     -15.362 -33.819   7.868  1.00  0.00
ATOM   3450  HA  GLN   217     -14.961 -33.667   8.870  1.00  0.00
ATOM   3451  CB  GLN   217     -16.786 -33.301   7.832  1.00  0.00
ATOM   3452  HB2 GLN   217     -17.213 -33.610   6.877  1.00  0.00
ATOM   3453  HB3 GLN   217     -17.323 -33.789   8.645  1.00  0.00
ATOM   3454  CG  GLN   217     -16.907 -31.815   7.974  1.00  0.00
ATOM   3455  HG2 GLN   217     -16.792 -31.538   9.022  1.00  0.00
ATOM   3456  HG3 GLN   217     -16.129 -31.331   7.384  1.00  0.00
ATOM   3457  CD  GLN   217     -18.248 -31.331   7.492  1.00  0.00
ATOM   3458  OE1 GLN   217     -18.946 -32.042   6.768  1.00  0.00
ATOM   3459  NE2 GLN   217     -18.624 -30.120   7.888  1.00  0.00
ATOM   3460 HE21 GLN   217     -19.516 -29.750   7.592  1.00  0.00
ATOM   3461 HE22 GLN   217     -18.017 -29.577   8.484  1.00  0.00
ATOM   3462  C   GLN   217     -15.358 -35.272   7.452  1.00  0.00
ATOM   3463  O   GLN   217     -14.814 -35.618   6.408  1.00  0.00
ATOM   3464  N   GLN   218     -15.981 -36.125   8.249  1.00  0.00
ATOM   3465  H   GLN   218     -16.453 -35.817   9.087  1.00  0.00
ATOM   3466  CA  GLN   218     -15.995 -37.539   7.933  1.00  0.00
ATOM   3467  HA  GLN   218     -15.962 -37.687   6.854  1.00  0.00
ATOM   3468  CB  GLN   218     -14.774 -38.206   8.551  1.00  0.00
ATOM   3469  HB2 GLN   218     -14.853 -39.278   8.368  1.00  0.00
ATOM   3470  HB3 GLN   218     -13.890 -37.815   8.047  1.00  0.00
ATOM   3471  CG  GLN   218     -14.657 -37.955  10.044  1.00  0.00
ATOM   3472  HG2 GLN   218     -14.519 -36.886  10.203  1.00  0.00
ATOM   3473  HG3 GLN   218     -15.578 -38.279  10.531  1.00  0.00
ATOM   3474  CD  GLN   218     -13.491 -38.693  10.674  1.00  0.00
ATOM   3475  OE1 GLN   218     -13.500 -39.920  10.777  1.00  0.00
ATOM   3476  NE2 GLN   218     -12.481 -37.944  11.106  1.00  0.00
ATOM   3477 HE21 GLN   218     -11.678 -38.382  11.534  1.00  0.00
ATOM   3478 HE22 GLN   218     -12.522 -36.940  11.006  1.00  0.00
ATOM   3479  C   GLN   218     -17.233 -38.228   8.463  1.00  0.00
ATOM   3480  O   GLN   218     -18.177 -37.587   8.931  1.00  0.00
ATOM   3481  N   ASP   219     -17.220 -39.552   8.365  1.00  0.00
ATOM   3482  H   ASP   219     -16.570 -40.005   7.738  1.00  0.00
ATOM   3483  CA  ASP   219     -18.120 -40.381   9.135  1.00  0.00
ATOM   3484  HA  ASP   219     -19.100 -40.415   8.659  1.00  0.00
ATOM   3485  CB  ASP   219     -17.567 -41.803   9.218  1.00  0.00
ATOM   3486  HB2 ASP   219     -18.194 -42.446   8.602  1.00  0.00
ATOM   3487  HB3 ASP   219     -16.555 -41.787   8.814  1.00  0.00
ATOM   3488  CG  ASP   219     -17.535 -42.336  10.634  1.00  0.00
ATOM   3489  OD1 ASP   219     -16.421 -42.582  11.145  1.00  0.00
ATOM   3490  OD2 ASP   219     -18.617 -42.502  11.238  1.00  0.00
ATOM   3491  C   ASP   219     -18.201 -39.741  10.510  1.00  0.00
ATOM   3492  O   ASP   219     -17.204 -39.241  11.030  1.00  0.00
ATOM   3493  N   GLY   220     -19.391 -39.741  11.092  1.00  0.00
ATOM   3494  H   GLY   220     -20.148 -40.294  10.717  1.00  0.00
ATOM   3495  CA  GLY   220     -19.641 -38.950  12.281  1.00  0.00
ATOM   3496  HA2 GLY   220     -20.344 -39.463  12.939  1.00  0.00
ATOM   3497  HA3 GLY   220     -18.711 -38.764  12.818  1.00  0.00
ATOM   3498  C   GLY   220     -20.240 -37.624  11.856  1.00  0.00
ATOM   3499  O   GLY   220     -21.451 -37.429  11.958  1.00  0.00
ATOM   3500  N   GLU   221     -19.387 -36.719  11.367  1.00  0.00
ATOM   3501  H   GLU   221     -18.397 -36.911  11.434  1.00  0.00
ATOM   3502  CA  GLU   221     -19.807 -35.446  10.794  1.00  0.00
ATOM   3503  HA  GLU   221     -20.034 -35.575   9.735  1.00  0.00
ATOM   3504  CB  GLU   221     -21.059 -34.928  11.503  1.00  0.00
ATOM   3505  HB2 GLU   221     -20.833 -34.896  12.569  1.00  0.00
ATOM   3506  HB3 GLU   221     -21.237 -33.915  11.139  1.00  0.00
ATOM   3507  CG  GLU   221     -22.300 -35.775  11.273  1.00  0.00
ATOM   3508  HG2 GLU   221     -22.524 -35.757  10.206  1.00  0.00
ATOM   3509  HG3 GLU   221     -22.073 -36.796  11.579  1.00  0.00
ATOM   3510  CD  GLU   221     -23.501 -35.270  12.050  1.00  0.00
ATOM   3511  OE1 GLU   221     -23.324 -34.382  12.909  1.00  0.00
ATOM   3512  OE2 GLU   221     -24.622 -35.763  11.803  1.00  0.00
ATOM   3513  C   GLU   221     -18.691 -34.411  10.873  1.00  0.00
ATOM   3514  O   GLU   221     -17.568 -34.660  10.462  1.00  0.00
ATOM   3515  N   GLY   222     -19.041 -33.260  11.429  1.00  0.00
ATOM   3516  H   GLY   222     -19.925 -33.187  11.910  1.00  0.00
ATOM   3517  CA  GLY   222     -18.190 -32.089  11.372  1.00  0.00
ATOM   3518  HA2 GLY   222     -18.030 -31.894  10.311  1.00  0.00
ATOM   3519  HA3 GLY   222     -18.776 -31.279  11.806  1.00  0.00
ATOM   3520  C   GLY   222     -16.847 -32.155  12.069  1.00  0.00
ATOM   3521  O   GLY   222     -16.700 -32.765  13.127  1.00  0.00
ATOM   3522  N   HID   223     -15.831 -31.571  11.412  1.00  0.00
ATOM   3523  H   HID   223     -15.923 -31.431  10.415  1.00  0.00
ATOM   3524  CA  HID   223     -14.581 -31.180  12.053  1.00  0.00
ATOM   3525  HA  HID   223     -14.263 -30.207  11.678  1.00  0.00
ATOM   3526  CB  HID   223     -14.763 -31.085  13.568  1.00  0.00
ATOM   3527  HB2 HID   223     -15.545 -30.363  13.805  1.00  0.00
ATOM   3528  HB3 HID   223     -15.033 -32.059  13.976  1.00  0.00
ATOM   3529  CG  HID   223     -13.535 -30.641  14.298  1.00  0.00
ATOM   3530  ND1 HID   223     -12.949 -29.408  14.092  1.00  0.00
ATOM   3531  HD1 HID   223     -13.290 -28.711  13.444  1.00  0.00
ATOM   3532  CE1 HID   223     -11.887 -29.293  14.868  1.00  0.00
ATOM   3533  HE1 HID   223     -11.283 -28.386  14.849  1.00  0.00
ATOM   3534  NE2 HID   223     -11.762 -30.403  15.572  1.00  0.00
ATOM   3535  CD2 HID   223     -12.780 -31.262  15.235  1.00  0.00
ATOM   3536  HD2 HID   223     -12.850 -32.240  15.712  1.00  0.00
ATOM   3537  C   HID   223     -13.460 -32.159  11.721  1.00  0.00
ATOM   3538  O   HID   223     -12.556 -31.827  10.921  1.00  0.00
ATOM   3539  N   THR   224     -13.399 -33.286  12.444  1.00  0.00
ATOM   3540  H   THR   224     -14.194 -33.616  12.973  1.00  0.00
ATOM   3541  CA  THR   224     -12.153 -34.036  12.528  1.00  0.00
ATOM   3542  HA  THR   224     -12.352 -34.802  13.277  1.00  0.00
ATOM   3543  CB  THR   224     -11.847 -34.728  11.186  1.00  0.00
ATOM   3544  HB  THR   224     -10.964 -35.358  11.306  1.00  0.00
ATOM   3545  CG2 THR   224     -13.025 -35.584  10.747  1.00  0.00
ATOM   3546 HG21 THR   224     -13.907 -34.955  10.627  1.00  0.00
ATOM   3547 HG22 THR   224     -12.792 -36.066   9.797  1.00  0.00
ATOM   3548 HG23 THR   224     -13.223 -36.346  11.501  1.00  0.00
ATOM   3549  OG1 THR   224     -11.748 -33.745  10.150  1.00  0.00
ATOM   3550  HG1 THR   224     -11.557 -34.178   9.315  1.00  0.00
ATOM   3551  C   THR   224     -10.991 -33.132  12.927  1.00  0.00
ATOM   3552  O   THR   224     -11.242 -31.921  13.254  1.00  0.00
ATOM   3553  N   GLN   225      -9.776 -33.627  12.955  1.00  0.00
ATOM   3554  H   GLN   225      -9.649 -34.614  12.787  1.00  0.00
ATOM   3555  CA  GLN   225      -8.603 -32.822  13.273  1.00  0.00
ATOM   3556  HA  GLN   225      -8.450 -32.071  12.499  1.00  0.00
ATOM   3557  CB  GLN   225      -8.790 -32.112  14.615  1.00  0.00
ATOM   3558  HB2 GLN   225      -9.739 -31.578  14.565  1.00  0.00
ATOM   3559  HB3 GLN   225      -8.848 -32.885  15.381  1.00  0.00
ATOM   3560  CG  GLN   225      -7.678 -31.137  14.962  1.00  0.00
ATOM   3561  HG2 GLN   225      -6.757 -31.699  15.122  1.00  0.00
ATOM   3562  HG3 GLN   225      -7.543 -30.450  14.127  1.00  0.00
ATOM   3563  CD  GLN   225      -7.976 -30.332  16.209  1.00  0.00
ATOM   3564  OE1 GLN   225      -9.065 -30.432  16.776  1.00  0.00
ATOM   3565  NE2 GLN   225      -7.008 -29.528  16.643  1.00  0.00
ATOM   3566 HE21 GLN   225      -7.154 -28.968  17.471  1.00  0.00
ATOM   3567 HE22 GLN   225      -6.132 -29.482  16.143  1.00  0.00
ATOM   3568  C   GLN   225      -7.340 -33.675  13.301  1.00  0.00
ATOM   3569  O   GLN   225      -7.365 -34.857  13.621  1.00  0.00
ATOM   3570  N   ASP   226      -6.191 -33.052  13.115  1.00  0.00
ATOM   3571  H   ASP   226      -6.212 -32.068  13.345  1.00  0.00
ATOM   3572  CA  ASP   226      -4.955 -33.610  12.581  1.00  0.00
ATOM   3573  HA  ASP   226      -4.102 -33.209  13.129  1.00  0.00
ATOM   3574  CB  ASP   226      -4.951 -35.134  12.718  1.00  0.00
ATOM   3575  HB2 ASP   226      -5.893 -35.508  12.316  1.00  0.00
ATOM   3576  HB3 ASP   226      -4.123 -35.523  12.125  1.00  0.00
ATOM   3577  CG  ASP   226      -4.800 -35.588  14.156  1.00  0.00
ATOM   3578  OD1 ASP   226      -4.415 -34.758  15.006  1.00  0.00
ATOM   3579  OD2 ASP   226      -5.041 -36.756  14.529  1.00  0.00
ATOM   3580  C   ASP   226      -4.758 -33.214  11.121  1.00  0.00
ATOM   3581  O   ASP   226      -4.474 -33.926  10.262  1.00  0.00
ATOM   3582  N   THR   227      -5.225 -31.901  10.920  1.00  0.00
ATOM   3583  H   THR   227      -5.431 -31.320  11.719  1.00  0.00
ATOM   3584  CA  THR   227      -5.418 -31.341   9.590  1.00  0.00
ATOM   3585  HA  THR   227      -5.378 -32.125   8.833  1.00  0.00
ATOM   3586  CB  THR   227      -6.788 -30.642   9.503  1.00  0.00
ATOM   3587  HB  THR   227      -6.849 -29.898  10.297  1.00  0.00
ATOM   3588  CG2 THR   227      -6.976 -29.962   8.157  1.00  0.00
ATOM   3589 HG21 THR   227      -6.916 -30.706   7.363  1.00  0.00
ATOM   3590 HG22 THR   227      -7.953 -29.478   8.127  1.00  0.00
ATOM   3591 HG23 THR   227      -6.196 -29.215   8.014  1.00  0.00
ATOM   3592  OG1 THR   227      -7.829 -31.606   9.694  1.00  0.00
ATOM   3593  HG1 THR   227      -8.683 -31.170   9.639  1.00  0.00
ATOM   3594  C   THR   227      -4.347 -30.317   9.260  1.00  0.00
ATOM   3595  O   THR   227      -3.777 -29.700  10.152  1.00  0.00
ATOM   3596  N   GLU   228      -4.079 -30.141   7.971  1.00  0.00
ATOM   3597  H   GLU   228      -4.460 -30.775   7.283  1.00  0.00
ATOM   3598  CA  GLU   228      -3.196 -29.080   7.517  1.00  0.00
ATOM   3599  HA  GLU   228      -2.947 -28.432   8.358  1.00  0.00
ATOM   3600  CB  GLU   228      -1.897 -29.647   6.935  1.00  0.00
ATOM   3601  HB2 GLU   228      -1.515 -30.378   7.650  1.00  0.00
ATOM   3602  HB3 GLU   228      -2.154 -30.151   6.004  1.00  0.00
ATOM   3603  CG  GLU   228      -0.825 -28.592   6.664  1.00  0.00
ATOM   3604  HG2 GLU   228      -1.229 -27.884   5.940  1.00  0.00
ATOM   3605  HG3 GLU   228      -0.625 -28.077   7.603  1.00  0.00
ATOM   3606  CD  GLU   228       0.467 -29.185   6.126  1.00  0.00
ATOM   3607  OE1 GLU   228       0.427 -30.301   5.561  1.00  0.00
ATOM   3608  OE2 GLU   228       1.524 -28.531   6.266  1.00  0.00
ATOM   3609  C   GLU   228      -3.914 -28.225   6.483  1.00  0.00
ATOM   3610  O   GLU   228      -4.645 -28.731   5.629  1.00  0.00
ATOM   3611  N   LEU   229      -3.707 -26.919   6.582  1.00  0.00
ATOM   3612  H   LEU   229      -3.126 -26.563   7.328  1.00  0.00
ATOM   3613  CA  LEU   229      -4.305 -25.969   5.661  1.00  0.00
ATOM   3614  HA  LEU   229      -4.669 -26.488   4.774  1.00  0.00
ATOM   3615  CB  LEU   229      -5.481 -25.260   6.330  1.00  0.00
ATOM   3616  HB2 LEU   229      -6.110 -26.077   6.683  1.00  0.00
ATOM   3617  HB3 LEU   229      -5.099 -24.700   7.184  1.00  0.00
ATOM   3618  CG  LEU   229      -6.304 -24.332   5.440  1.00  0.00
ATOM   3619  HG  LEU   229      -5.794 -23.373   5.353  1.00  0.00
ATOM   3620  CD1 LEU   229      -6.467 -24.942   4.065  1.00  0.00
ATOM   3621 HD11 LEU   229      -6.978 -25.902   4.151  1.00  0.00
ATOM   3622 HD12 LEU   229      -7.056 -24.273   3.438  1.00  0.00
ATOM   3623 HD13 LEU   229      -5.486 -25.093   3.615  1.00  0.00
ATOM   3624  CD2 LEU   229      -7.660 -24.039   6.060  1.00  0.00
ATOM   3625 HD21 LEU   229      -7.520 -23.559   7.029  1.00  0.00
ATOM   3626 HD22 LEU   229      -8.224 -23.376   5.405  1.00  0.00
ATOM   3627 HD23 LEU   229      -8.208 -24.971   6.193  1.00  0.00
ATOM   3628  C   LEU   229      -3.245 -24.960   5.247  1.00  0.00
ATOM   3629  O   LEU   229      -2.562 -24.390   6.098  1.00  0.00
ATOM   3630  N   VAL   230      -3.102 -24.744   3.944  1.00  0.00
ATOM   3631  H   VAL   230      -3.699 -25.209   3.274  1.00  0.00
ATOM   3632  CA  VAL   230      -2.057 -23.862   3.442  1.00  0.00
ATOM   3633  HA  VAL   230      -1.342 -23.623   4.230  1.00  0.00
ATOM   3634  CB  VAL   230      -1.303 -24.496   2.276  1.00  0.00
ATOM   3635  HB  VAL   230      -0.381 -23.943   2.096  1.00  0.00
ATOM   3636  CG1 VAL   230      -0.974 -25.926   2.603  1.00  0.00
ATOM   3637 HG11 VAL   230      -1.896 -26.479   2.783  1.00  0.00
ATOM   3638 HG12 VAL   230      -0.437 -26.375   1.769  1.00  0.00
ATOM   3639 HG13 VAL   230      -0.351 -25.960   3.497  1.00  0.00
ATOM   3640  CG2 VAL   230      -2.133 -24.424   1.011  1.00  0.00
ATOM   3641 HG21 VAL   230      -2.343 -23.381   0.772  1.00  0.00
ATOM   3642 HG22 VAL   230      -1.583 -24.881   0.187  1.00  0.00
ATOM   3643 HG23 VAL   230      -3.071 -24.958   1.160  1.00  0.00
ATOM   3644  C   VAL   230      -2.595 -22.520   2.981  1.00  0.00
ATOM   3645  O   VAL   230      -3.746 -22.405   2.571  1.00  0.00
ATOM   3646  N   GLU   231      -1.744 -21.506   3.043  1.00  0.00
ATOM   3647  H   GLU   231      -0.822 -21.640   3.434  1.00  0.00
ATOM   3648  CA  GLU   231      -2.123 -20.172   2.619  1.00  0.00
ATOM   3649  HA  GLU   231      -2.995 -19.837   3.180  1.00  0.00
ATOM   3650  CB  GLU   231      -0.977 -19.196   2.869  1.00  0.00
ATOM   3651  HB2 GLU   231      -0.591 -19.403   3.867  1.00  0.00
ATOM   3652  HB3 GLU   231      -0.205 -19.411   2.130  1.00  0.00
ATOM   3653  CG  GLU   231      -1.374 -17.737   2.774  1.00  0.00
ATOM   3654  HG2 GLU   231      -1.918 -17.597   1.840  1.00  0.00
ATOM   3655  HG3 GLU   231      -2.032 -17.514   3.614  1.00  0.00
ATOM   3656  CD  GLU   231      -0.179 -16.804   2.807  1.00  0.00
ATOM   3657  OE1 GLU   231       0.911 -17.245   3.230  1.00  0.00
ATOM   3658  OE2 GLU   231      -0.330 -15.630   2.408  1.00  0.00
ATOM   3659  C   GLU   231      -2.531 -20.160   1.147  1.00  0.00
ATOM   3660  O   GLU   231      -1.842 -20.711   0.297  1.00  0.00
ATOM   3661  N   THR   232      -3.668 -19.536   0.866  1.00  0.00
ATOM   3662  H   THR   232      -4.177 -19.099   1.622  1.00  0.00
ATOM   3663  CA  THR   232      -4.190 -19.402  -0.483  1.00  0.00
ATOM   3664  HA  THR   232      -4.477 -20.363  -0.910  1.00  0.00
ATOM   3665  CB  THR   232      -5.411 -18.484  -0.482  1.00  0.00
ATOM   3666  HB  THR   232      -5.076 -17.452  -0.586  1.00  0.00
ATOM   3667  CG2 THR   232      -6.348 -18.830  -1.629  1.00  0.00
ATOM   3668 HG21 THR   232      -6.683 -19.862  -1.526  1.00  0.00
ATOM   3669 HG22 THR   232      -7.210 -18.164  -1.609  1.00  0.00
ATOM   3670 HG23 THR   232      -5.822 -18.713  -2.576  1.00  0.00
ATOM   3671  OG1 THR   232      -6.093 -18.585   0.779  1.00  0.00
ATOM   3672  HG1 THR   232      -6.859 -18.006   0.775  1.00  0.00
ATOM   3673  C   THR   232      -3.147 -18.754  -1.364  1.00  0.00
ATOM   3674  O   THR   232      -2.830 -17.591  -1.179  1.00  0.00
ATOM   3675  N   ARG   233      -2.615 -19.504  -2.319  1.00  0.00
ATOM   3676  H   ARG   233      -2.945 -20.447  -2.465  1.00  0.00
ATOM   3677  CA  ARG   233      -1.530 -19.012  -3.162  1.00  0.00
ATOM   3678  HA  ARG   233      -1.096 -18.112  -2.725  1.00  0.00
ATOM   3679  CB  ARG   233      -0.439 -20.072  -3.279  1.00  0.00
ATOM   3680  HB2 ARG   233       0.423 -19.596  -3.746  1.00  0.00
ATOM   3681  HB3 ARG   233      -0.179 -20.378  -2.266  1.00  0.00
ATOM   3682  CG  ARG   233      -0.845 -21.293  -4.088  1.00  0.00
ATOM   3683  HG2 ARG   233      -1.920 -21.446  -3.992  1.00  0.00
ATOM   3684  HG3 ARG   233      -0.594 -21.128  -5.136  1.00  0.00
ATOM   3685  CD  ARG   233      -0.119 -22.509  -3.585  1.00  0.00
ATOM   3686  HD2 ARG   233       0.904 -22.230  -3.334  1.00  0.00
ATOM   3687  HD3 ARG   233      -0.625 -22.874  -2.690  1.00  0.00
ATOM   3688  NE  ARG   233      -0.083 -23.577  -4.567  1.00  0.00
ATOM   3689  HE  ARG   233      -0.331 -23.358  -5.522  1.00  0.00
ATOM   3690  CZ  ARG   233       0.265 -24.824  -4.274  1.00  0.00
ATOM   3691  NH1 ARG   233       0.593 -25.135  -3.027  1.00  0.00
ATOM   3692 HH11 ARG   233       0.575 -24.423  -2.312  1.00  0.00
ATOM   3693 HH12 ARG   233       0.858 -26.082  -2.800  1.00  0.00
ATOM   3694  NH2 ARG   233       0.283 -25.759  -5.214  1.00  0.00
ATOM   3695 HH21 ARG   233       0.029 -25.522  -6.163  1.00  0.00
ATOM   3696 HH22 ARG   233       0.550 -26.703  -4.979  1.00  0.00
ATOM   3697  C   ARG   233      -2.037 -18.650  -4.550  1.00  0.00
ATOM   3698  O   ARG   233      -3.019 -19.218  -5.016  1.00  0.00
ATOM   3699  N   PRO   234      -1.367 -17.700  -5.215  1.00  0.00
ATOM   3700  CD  PRO   234      -0.345 -16.815  -4.634  1.00  0.00
ATOM   3701  HD2 PRO   234       0.430 -17.407  -4.149  1.00  0.00
ATOM   3702  HD3 PRO   234      -0.801 -16.146  -3.904  1.00  0.00
ATOM   3703  CG  PRO   234       0.162 -16.082  -5.850  1.00  0.00
ATOM   3704  HG2 PRO   234       0.893 -16.676  -6.398  1.00  0.00
ATOM   3705  HG3 PRO   234       0.603 -15.122  -5.580  1.00  0.00
ATOM   3706  CB  PRO   234      -1.063 -15.894  -6.627  1.00  0.00
ATOM   3707  HB2 PRO   234      -0.806 -15.642  -7.656  1.00  0.00
ATOM   3708  HB3 PRO   234      -1.760 -15.152  -6.235  1.00  0.00
ATOM   3709  CA  PRO   234      -1.694 -17.275  -6.575  1.00  0.00
ATOM   3710  HA  PRO   234      -2.779 -17.301  -6.679  1.00  0.00
ATOM   3711  C   PRO   234      -1.060 -18.160  -7.644  1.00  0.00
ATOM   3712  O   PRO   234       0.103 -18.548  -7.527  1.00  0.00
ATOM   3713  N   ALA   235      -1.822 -18.461  -8.689  1.00  0.00
ATOM   3714  H   ALA   235      -2.785 -18.158  -8.725  1.00  0.00
ATOM   3715  CA  ALA   235      -1.317 -19.285  -9.775  1.00  0.00
ATOM   3716  HA  ALA   235      -0.681 -20.068  -9.364  1.00  0.00
ATOM   3717  CB  ALA   235      -2.462 -19.933 -10.523  1.00  0.00
ATOM   3718  HB1 ALA   235      -3.103 -19.161 -10.948  1.00  0.00
ATOM   3719  HB2 ALA   235      -2.067 -20.557 -11.324  1.00  0.00
ATOM   3720  HB3 ALA   235      -3.043 -20.549  -9.837  1.00  0.00
ATOM   3721  C   ALA   235      -0.458 -18.454 -10.718  1.00  0.00
ATOM   3722  O   ALA   235       0.513 -18.948 -11.288  1.00  0.00
ATOM   3723  N   GLY   236      -0.814 -17.185 -10.875  1.00  0.00
ATOM   3724  H   GLY   236      -1.618 -16.816 -10.388  1.00  0.00
ATOM   3725  CA  GLY   236      -0.066 -16.294 -11.744  1.00  0.00
ATOM   3726  HA2 GLY   236       0.224 -15.412 -11.173  1.00  0.00
ATOM   3727  HA3 GLY   236       0.828 -16.812 -12.089  1.00  0.00
ATOM   3728  C   GLY   236      -0.877 -15.859 -12.944  1.00  0.00
ATOM   3729  O   GLY   236      -0.599 -14.833 -13.564  1.00  0.00
ATOM   3730  N   ASP   237      -1.887 -16.651 -13.275  1.00  0.00
ATOM   3731  H   ASP   237      -2.040 -17.512 -12.770  1.00  0.00
ATOM   3732  CA  ASP   237      -2.780 -16.331 -14.375  1.00  0.00
ATOM   3733  HA  ASP   237      -2.256 -15.734 -15.121  1.00  0.00
ATOM   3734  CB  ASP   237      -3.272 -17.613 -15.034  1.00  0.00
ATOM   3735  HB2 ASP   237      -4.023 -17.342 -15.776  1.00  0.00
ATOM   3736  HB3 ASP   237      -2.424 -18.084 -15.532  1.00  0.00
ATOM   3737  CG  ASP   237      -3.872 -18.579 -14.039  1.00  0.00
ATOM   3738  OD1 ASP   237      -4.134 -18.159 -12.893  1.00  0.00
ATOM   3739  OD2 ASP   237      -4.080 -19.756 -14.400  1.00  0.00
ATOM   3740  C   ASP   237      -3.965 -15.522 -13.867  1.00  0.00
ATOM   3741  O   ASP   237      -4.949 -15.336 -14.577  1.00  0.00
ATOM   3742  N   GLY   238      -3.868 -15.046 -12.630  1.00  0.00
ATOM   3743  H   GLY   238      -3.044 -15.229 -12.076  1.00  0.00
ATOM   3744  CA  GLY   238      -4.932 -14.256 -12.042  1.00  0.00
ATOM   3745  HA2 GLY   238      -4.480 -13.432 -11.489  1.00  0.00
ATOM   3746  HA3 GLY   238      -5.546 -13.857 -12.849  1.00  0.00
ATOM   3747  C   GLY   238      -5.811 -15.057 -11.102  1.00  0.00
ATOM   3748  O   GLY   238      -6.502 -14.493 -10.259  1.00  0.00
ATOM   3749  N   THR   239      -5.793 -16.376 -11.249  1.00  0.00
ATOM   3750  H   THR   239      -5.231 -16.808 -11.968  1.00  0.00
ATOM   3751  CA  THR   239      -6.583 -17.237 -10.382  1.00  0.00
ATOM   3752  HA  THR   239      -7.428 -16.680  -9.978  1.00  0.00
ATOM   3753  CB  THR   239      -7.117 -18.460 -11.125  1.00  0.00
ATOM   3754  HB  THR   239      -7.694 -19.073 -10.431  1.00  0.00
ATOM   3755  CG2 THR   239      -8.001 -18.037 -12.280  1.00  0.00
ATOM   3756 HG21 THR   239      -7.425 -17.425 -12.974  1.00  0.00
ATOM   3757 HG22 THR   239      -8.372 -18.922 -12.798  1.00  0.00
ATOM   3758 HG23 THR   239      -8.843 -17.459 -11.900  1.00  0.00
ATOM   3759  OG1 THR   239      -6.016 -19.232 -11.617  1.00  0.00
ATOM   3760  HG1 THR   239      -6.349 -20.002 -12.085  1.00  0.00
ATOM   3761  C   THR   239      -5.751 -17.733  -9.218  1.00  0.00
ATOM   3762  O   THR   239      -4.591 -17.354  -9.069  1.00  0.00
ATOM   3763  N   PHE   240      -6.341 -18.601  -8.406  1.00  0.00
ATOM   3764  H   PHE   240      -7.278 -18.928  -8.590  1.00  0.00
ATOM   3765  CA  PHE   240      -5.685 -19.039  -7.189  1.00  0.00
ATOM   3766  HA  PHE   240      -4.624 -18.788  -7.224  1.00  0.00
ATOM   3767  CB  PHE   240      -6.309 -18.346  -5.987  1.00  0.00
ATOM   3768  HB2 PHE   240      -7.361 -18.621  -5.910  1.00  0.00
ATOM   3769  HB3 PHE   240      -5.793 -18.623  -5.068  1.00  0.00
ATOM   3770  CG  PHE   240      -6.262 -16.860  -6.071  1.00  0.00
ATOM   3771  CD1 PHE   240      -7.284 -16.161  -6.673  1.00  0.00
ATOM   3772  HD1 PHE   240      -8.134 -16.704  -7.084  1.00  0.00
ATOM   3773  CE1 PHE   240      -7.239 -14.787  -6.759  1.00  0.00
ATOM   3774  HE1 PHE   240      -8.054 -14.242  -7.237  1.00  0.00
ATOM   3775  CZ  PHE   240      -6.166 -14.101  -6.242  1.00  0.00
ATOM   3776  HZ  PHE   240      -6.127 -13.014  -6.307  1.00  0.00
ATOM   3777  CE2 PHE   240      -5.140 -14.789  -5.641  1.00  0.00
ATOM   3778  HE2 PHE   240      -4.288 -14.249  -5.229  1.00  0.00
ATOM   3779  CD2 PHE   240      -5.188 -16.158  -5.560  1.00  0.00
ATOM   3780  HD2 PHE   240      -4.372 -16.705  -5.087  1.00  0.00
ATOM   3781  C   PHE   240      -5.701 -20.544  -6.979  1.00  0.00
ATOM   3782  O   PHE   240      -6.190 -21.303  -7.813  1.00  0.00
ATOM   3783  N   GLN   241      -5.151 -20.953  -5.844  1.00  0.00
ATOM   3784  H   GLN   241      -4.861 -20.257  -5.172  1.00  0.00
ATOM   3785  CA  GLN   241      -4.993 -22.346  -5.499  1.00  0.00
ATOM   3786  HA  GLN   241      -5.817 -22.929  -5.911  1.00  0.00
ATOM   3787  CB  GLN   241      -3.687 -22.877  -6.069  1.00  0.00
ATOM   3788  HB2 GLN   241      -2.886 -22.263  -5.659  1.00  0.00
ATOM   3789  HB3 GLN   241      -3.576 -23.902  -5.716  1.00  0.00
ATOM   3790  CG  GLN   241      -3.615 -22.854  -7.575  1.00  0.00
ATOM   3791  HG2 GLN   241      -4.318 -23.588  -7.968  1.00  0.00
ATOM   3792  HG3 GLN   241      -3.889 -21.861  -7.932  1.00  0.00
ATOM   3793  CD  GLN   241      -2.239 -23.185  -8.084  1.00  0.00
ATOM   3794  OE1 GLN   241      -1.331 -23.473  -7.309  1.00  0.00
ATOM   3795  NE2 GLN   241      -2.072 -23.141  -9.398  1.00  0.00
ATOM   3796 HE21 GLN   241      -1.169 -23.354  -9.796  1.00  0.00
ATOM   3797 HE22 GLN   241      -2.849 -22.894  -9.994  1.00  0.00
ATOM   3798  C   GLN   241      -4.924 -22.406  -3.999  1.00  0.00
ATOM   3799  O   GLN   241      -4.324 -21.544  -3.377  1.00  0.00
ATOM   3800  N   LYS   242      -5.548 -23.420  -3.417  1.00  0.00
ATOM   3801  H   LYS   242      -6.112 -24.041  -3.979  1.00  0.00
ATOM   3802  CA  LYS   242      -5.436 -23.690  -1.994  1.00  0.00
ATOM   3803  HA  LYS   242      -4.473 -23.332  -1.628  1.00  0.00
ATOM   3804  CB  LYS   242      -6.546 -22.983  -1.221  1.00  0.00
ATOM   3805  HB2 LYS   242      -6.594 -21.963  -1.603  1.00  0.00
ATOM   3806  HB3 LYS   242      -7.474 -23.503  -1.460  1.00  0.00
ATOM   3807  CG  LYS   242      -6.357 -22.952   0.282  1.00  0.00
ATOM   3808  HG2 LYS   242      -6.271 -23.976   0.645  1.00  0.00
ATOM   3809  HG3 LYS   242      -5.440 -22.410   0.508  1.00  0.00
ATOM   3810  CD  LYS   242      -7.530 -22.269   0.967  1.00  0.00
ATOM   3811  HD2 LYS   242      -7.733 -21.334   0.445  1.00  0.00
ATOM   3812  HD3 LYS   242      -8.399 -22.924   0.888  1.00  0.00
ATOM   3813  CE  LYS   242      -7.246 -21.979   2.433  1.00  0.00
ATOM   3814  HE2 LYS   242      -8.173 -21.637   2.893  1.00  0.00
ATOM   3815  HE3 LYS   242      -6.929 -22.910   2.904  1.00  0.00
ATOM   3816  NZ  LYS   242      -6.186 -20.943   2.617  1.00  0.00
ATOM   3817  HZ1 LYS   242      -6.479 -20.080   2.181  1.00  0.00
ATOM   3818  HZ2 LYS   242      -6.036 -20.787   3.604  1.00  0.00
ATOM   3819  HZ3 LYS   242      -5.327 -21.260   2.192  1.00  0.00
ATOM   3820  C   LYS   242      -5.582 -25.187  -1.850  1.00  0.00
ATOM   3821  O   LYS   242      -6.164 -25.833  -2.715  1.00  0.00
ATOM   3822  N   TRP   243      -5.039 -25.754  -0.783  1.00  0.00
ATOM   3823  H   TRP   243      -4.337 -25.283  -0.231  1.00  0.00
ATOM   3824  CA  TRP   243      -5.335 -27.145  -0.480  1.00  0.00
ATOM   3825  HA  TRP   243      -6.361 -27.359  -0.780  1.00  0.00
ATOM   3826  CB  TRP   243      -4.400 -28.117  -1.208  1.00  0.00
ATOM   3827  HB2 TRP   243      -4.756 -29.124  -0.991  1.00  0.00
ATOM   3828  HB3 TRP   243      -4.433 -27.943  -2.283  1.00  0.00
ATOM   3829  CG  TRP   243      -2.963 -28.079  -0.813  1.00  0.00
ATOM   3830  CD1 TRP   243      -1.930 -27.616  -1.565  1.00  0.00
ATOM   3831  HD1 TRP   243      -2.178 -27.220  -2.549  1.00  0.00
ATOM   3832  NE1 TRP   243      -0.750 -27.757  -0.885  1.00  0.00
ATOM   3833  HE1 TRP   243       0.161 -27.481  -1.224  1.00  0.00
ATOM   3834  CE2 TRP   243      -1.004 -28.336   0.330  1.00  0.00
ATOM   3835  CZ2 TRP   243      -0.135 -28.680   1.358  1.00  0.00
ATOM   3836  HZ2 TRP   243       0.928 -28.479   1.226  1.00  0.00
ATOM   3837  CH2 TRP   243      -0.671 -29.251   2.476  1.00  0.00
ATOM   3838  HH2 TRP   243      -0.019 -29.531   3.303  1.00  0.00
ATOM   3839  CZ3 TRP   243      -2.034 -29.485   2.585  1.00  0.00
ATOM   3840  HZ3 TRP   243      -2.451 -29.941   3.483  1.00  0.00
ATOM   3841  CE3 TRP   243      -2.905 -29.147   1.561  1.00  0.00
ATOM   3842  HE3 TRP   243      -3.968 -29.346   1.700  1.00  0.00
ATOM   3843  CD2 TRP   243      -2.386 -28.558   0.407  1.00  0.00
ATOM   3844  C   TRP   243      -5.377 -27.430   1.005  1.00  0.00
ATOM   3845  O   TRP   243      -4.679 -26.804   1.797  1.00  0.00
ATOM   3846  N   ALA   244      -6.236 -28.371   1.369  1.00  0.00
ATOM   3847  H   ALA   244      -6.814 -28.814   0.669  1.00  0.00
ATOM   3848  CA  ALA   244      -6.383 -28.789   2.747  1.00  0.00
ATOM   3849  HA  ALA   244      -5.607 -28.377   3.391  1.00  0.00
ATOM   3850  CB  ALA   244      -7.732 -28.369   3.286  1.00  0.00
ATOM   3851  HB1 ALA   244      -8.521 -28.782   2.657  1.00  0.00
ATOM   3852  HB2 ALA   244      -7.850 -28.740   4.304  1.00  0.00
ATOM   3853  HB3 ALA   244      -7.801 -27.281   3.286  1.00  0.00
ATOM   3854  C   ALA   244      -6.251 -30.291   2.783  1.00  0.00
ATOM   3855  O   ALA   244      -6.951 -31.000   2.063  1.00  0.00
ATOM   3856  N   ALA   245      -5.341 -30.779   3.611  1.00  0.00
ATOM   3857  H   ALA   245      -4.739 -30.169   4.146  1.00  0.00
ATOM   3858  CA  ALA   245      -5.146 -32.206   3.724  1.00  0.00
ATOM   3859  HA  ALA   245      -5.833 -32.722   3.053  1.00  0.00
ATOM   3860  CB  ALA   245      -3.733 -32.573   3.340  1.00  0.00
ATOM   3861  HB1 ALA   245      -3.033 -32.072   4.008  1.00  0.00
ATOM   3862  HB2 ALA   245      -3.602 -33.652   3.422  1.00  0.00
ATOM   3863  HB3 ALA   245      -3.542 -32.261   2.313  1.00  0.00
ATOM   3864  C   ALA   245      -5.459 -32.671   5.135  1.00  0.00
ATOM   3865  O   ALA   245      -5.571 -31.859   6.051  1.00  0.00
ATOM   3866  N   VAL   246      -5.612 -33.981   5.299  1.00  0.00
ATOM   3867  H   VAL   246      -5.587 -34.588   4.492  1.00  0.00
ATOM   3868  CA  VAL   246      -5.826 -34.581   6.609  1.00  0.00
ATOM   3869  HA  VAL   246      -5.343 -34.001   7.396  1.00  0.00
ATOM   3870  CB  VAL   246      -7.327 -34.706   6.941  1.00  0.00
ATOM   3871  HB  VAL   246      -7.832 -33.788   6.641  1.00  0.00
ATOM   3872  CG1 VAL   246      -7.949 -35.892   6.205  1.00  0.00
ATOM   3873 HG11 VAL   246      -7.445 -36.811   6.506  1.00  0.00
ATOM   3874 HG12 VAL   246      -9.007 -35.960   6.455  1.00  0.00
ATOM   3875 HG13 VAL   246      -7.838 -35.752   5.130  1.00  0.00
ATOM   3876  CG2 VAL   246      -7.525 -34.846   8.436  1.00  0.00
ATOM   3877 HG21 VAL   246      -7.120 -33.968   8.940  1.00  0.00
ATOM   3878 HG22 VAL   246      -8.590 -34.932   8.655  1.00  0.00
ATOM   3879 HG23 VAL   246      -7.007 -35.737   8.789  1.00  0.00
ATOM   3880  C   VAL   246      -5.193 -35.958   6.604  1.00  0.00
ATOM   3881  O   VAL   246      -5.129 -36.605   5.559  1.00  0.00
ATOM   3882  N   VAL   247      -4.714 -36.404   7.760  1.00  0.00
ATOM   3883  H   VAL   247      -4.619 -35.788   8.555  1.00  0.00
ATOM   3884  CA  VAL   247      -4.182 -37.759   7.866  1.00  0.00
ATOM   3885  HA  VAL   247      -3.925 -38.142   6.878  1.00  0.00
ATOM   3886  CB  VAL   247      -2.931 -37.841   8.767  1.00  0.00
ATOM   3887  HB  VAL   247      -3.016 -37.100   9.562  1.00  0.00
ATOM   3888  CG1 VAL   247      -2.806 -39.232   9.379  1.00  0.00
ATOM   3889 HG11 VAL   247      -2.720 -39.973   8.585  1.00  0.00
ATOM   3890 HG12 VAL   247      -1.919 -39.274  10.011  1.00  0.00
ATOM   3891 HG13 VAL   247      -3.690 -39.445   9.980  1.00  0.00
ATOM   3892  CG2 VAL   247      -1.690 -37.508   7.966  1.00  0.00
ATOM   3893 HG21 VAL   247      -1.776 -36.498   7.565  1.00  0.00
ATOM   3894 HG22 VAL   247      -0.813 -37.570   8.611  1.00  0.00
ATOM   3895 HG23 VAL   247      -1.585 -38.218   7.144  1.00  0.00
ATOM   3896  C   VAL   247      -5.249 -38.768   8.313  1.00  0.00
ATOM   3897  O   VAL   247      -6.091 -38.484   9.165  1.00  0.00
ATOM   3898  N   VAL   248      -5.199 -39.953   7.723  1.00  0.00
ATOM   3899  H   VAL   248      -4.420 -40.192   7.125  1.00  0.00
ATOM   3900  CA  VAL   248      -6.247 -40.929   7.904  1.00  0.00
ATOM   3901  HA  VAL   248      -6.857 -40.743   8.788  1.00  0.00
ATOM   3902  CB  VAL   248      -7.161 -40.938   6.671  1.00  0.00
ATOM   3903  HB  VAL   248      -6.544 -40.970   5.774  1.00  0.00
ATOM   3904  CG1 VAL   248      -8.083 -42.150   6.695  1.00  0.00
ATOM   3905 HG11 VAL   248      -8.701 -42.120   7.593  1.00  0.00
ATOM   3906 HG12 VAL   248      -8.723 -42.137   5.813  1.00  0.00
ATOM   3907 HG13 VAL   248      -7.486 -43.062   6.698  1.00  0.00
ATOM   3908  CG2 VAL   248      -7.951 -39.648   6.594  1.00  0.00
ATOM   3909 HG21 VAL   248      -7.264 -38.804   6.521  1.00  0.00
ATOM   3910 HG22 VAL   248      -8.595 -39.668   5.715  1.00  0.00
ATOM   3911 HG23 VAL   248      -8.563 -39.542   7.490  1.00  0.00
ATOM   3912  C   VAL   248      -5.674 -42.327   8.102  1.00  0.00
ATOM   3913  O   VAL   248      -4.810 -42.759   7.341  1.00  0.00
ATOM   3914  N   PRO   249      -6.140 -43.029   9.142  1.00  0.00
ATOM   3915  CD  PRO   249      -6.816 -42.465  10.325  1.00  0.00
ATOM   3916  HD2 PRO   249      -7.829 -42.166  10.055  1.00  0.00
ATOM   3917  HD3 PRO   249      -6.263 -41.595  10.678  1.00  0.00
ATOM   3918  CG  PRO   249      -6.793 -43.595  11.306  1.00  0.00
ATOM   3919  HG2 PRO   249      -7.689 -43.560  11.926  1.00  0.00
ATOM   3920  HG3 PRO   249      -5.910 -43.510  11.940  1.00  0.00
ATOM   3921  CB  PRO   249      -6.743 -44.844  10.488  1.00  0.00
ATOM   3922  HB2 PRO   249      -7.761 -45.066  10.168  1.00  0.00
ATOM   3923  HB3 PRO   249      -6.320 -45.718  10.984  1.00  0.00
ATOM   3924  CA  PRO   249      -5.890 -44.466   9.279  1.00  0.00
ATOM   3925  HA  PRO   249      -4.821 -44.625   9.420  1.00  0.00
ATOM   3926  C   PRO   249      -6.359 -45.225   8.030  1.00  0.00
ATOM   3927  O   PRO   249      -7.523 -45.105   7.630  1.00  0.00
ATOM   3928  N   SER   250      -5.455 -45.999   7.432  1.00  0.00
ATOM   3929  H   SER   250      -4.542 -46.100   7.853  1.00  0.00
ATOM   3930  CA  SER   250      -5.702 -46.650   6.144  1.00  0.00
ATOM   3931  HA  SER   250      -5.808 -45.900   5.362  1.00  0.00
ATOM   3932  CB  SER   250      -4.533 -47.567   5.786  1.00  0.00
ATOM   3933  HB2 SER   250      -4.594 -48.469   6.394  1.00  0.00
ATOM   3934  HB3 SER   250      -4.607 -47.834   4.732  1.00  0.00
ATOM   3935  OG  SER   250      -3.294 -46.922   6.022  1.00  0.00
ATOM   3936  HG  SER   250      -2.576 -47.514   5.790  1.00  0.00
ATOM   3937  C   SER   250      -7.012 -47.438   6.096  1.00  0.00
ATOM   3938  O   SER   250      -7.437 -48.010   7.096  1.00  0.00
ATOM   3939  N   GLY   251      -7.638 -47.464   4.921  1.00  0.00
ATOM   3940  H   GLY   251      -7.227 -46.988   4.131  1.00  0.00
ATOM   3941  CA  GLY   251      -8.900 -48.156   4.728  1.00  0.00
ATOM   3942  HA2 GLY   251      -8.928 -48.519   3.701  1.00  0.00
ATOM   3943  HA3 GLY   251      -8.925 -49.003   5.414  1.00  0.00
ATOM   3944  C   GLY   251     -10.117 -47.282   4.977  1.00  0.00
ATOM   3945  O   GLY   251     -11.172 -47.474   4.368  1.00  0.00
ATOM   3946  N   GLU   252      -9.968 -46.310   5.873  1.00  0.00
ATOM   3947  H   GLU   252      -9.074 -46.177   6.324  1.00  0.00
ATOM   3948  CA  GLU   252     -11.078 -45.450   6.270  1.00  0.00
ATOM   3949  HA  GLU   252     -12.010 -46.016   6.265  1.00  0.00
ATOM   3950  CB  GLU   252     -10.842 -44.913   7.678  1.00  0.00
ATOM   3951  HB2 GLU   252      -9.969 -44.260   7.630  1.00  0.00
ATOM   3952  HB3 GLU   252     -11.719 -44.326   7.949  1.00  0.00
ATOM   3953  CG  GLU   252     -10.612 -45.983   8.714  1.00  0.00
ATOM   3954  HG2 GLU   252     -11.403 -46.728   8.624  1.00  0.00
ATOM   3955  HG3 GLU   252      -9.649 -46.451   8.514  1.00  0.00
ATOM   3956  CD  GLU   252     -10.614 -45.416  10.112  1.00  0.00
ATOM   3957  OE1 GLU   252     -10.052 -44.316  10.303  1.00  0.00
ATOM   3958  OE2 GLU   252     -11.179 -46.066  11.016  1.00  0.00
ATOM   3959  C   GLU   252     -11.305 -44.277   5.319  1.00  0.00
ATOM   3960  O   GLU   252     -12.242 -43.501   5.498  1.00  0.00
ATOM   3961  N   GLU   253     -10.445 -44.158   4.313  1.00  0.00
ATOM   3962  H   GLU   253      -9.715 -44.848   4.204  1.00  0.00
ATOM   3963  CA  GLU   253     -10.457 -43.013   3.407  1.00  0.00
ATOM   3964  HA  GLU   253     -10.006 -42.151   3.899  1.00  0.00
ATOM   3965  CB  GLU   253      -9.663 -43.322   2.137  1.00  0.00
ATOM   3966  HB2 GLU   253     -10.057 -44.257   1.736  1.00  0.00
ATOM   3967  HB3 GLU   253      -9.862 -42.514   1.434  1.00  0.00
ATOM   3968  CG  GLU   253      -8.162 -43.454   2.348  1.00  0.00
ATOM   3969  HG2 GLU   253      -7.670 -43.260   1.395  1.00  0.00
ATOM   3970  HG3 GLU   253      -7.869 -42.693   3.070  1.00  0.00
ATOM   3971  CD  GLU   253      -7.753 -44.823   2.860  1.00  0.00
ATOM   3972  OE1 GLU   253      -8.511 -45.791   2.646  1.00  0.00
ATOM   3973  OE2 GLU   253      -6.667 -44.931   3.468  1.00  0.00
ATOM   3974  C   GLU   253     -11.852 -42.520   3.030  1.00  0.00
ATOM   3975  O   GLU   253     -12.094 -41.313   2.986  1.00  0.00
ATOM   3976  N   GLN   254     -12.763 -43.451   2.762  1.00  0.00
ATOM   3977  H   GLN   254     -12.522 -44.429   2.833  1.00  0.00
ATOM   3978  CA  GLN   254     -14.086 -43.099   2.247  1.00  0.00
ATOM   3979  HA  GLN   254     -14.003 -42.240   1.582  1.00  0.00
ATOM   3980  CB  GLN   254     -14.694 -44.267   1.465  1.00  0.00
ATOM   3981  HB2 GLN   254     -14.628 -45.149   2.104  1.00  0.00
ATOM   3982  HB3 GLN   254     -15.741 -44.024   1.289  1.00  0.00
ATOM   3983  CG  GLN   254     -14.005 -44.554   0.129  1.00  0.00
ATOM   3984  HG2 GLN   254     -14.631 -45.232  -0.450  1.00  0.00
ATOM   3985  HG3 GLN   254     -13.901 -43.611  -0.407  1.00  0.00
ATOM   3986  CD  GLN   254     -12.624 -45.180   0.288  1.00  0.00
ATOM   3987  OE1 GLN   254     -12.284 -45.711   1.346  1.00  0.00
ATOM   3988  NE2 GLN   254     -11.825 -45.125  -0.775  1.00  0.00
ATOM   3989 HE21 GLN   254     -10.898 -45.524  -0.727  1.00  0.00
ATOM   3990 HE22 GLN   254     -12.149 -44.685  -1.624  1.00  0.00
ATOM   3991  C   GLN   254     -15.051 -42.607   3.327  1.00  0.00
ATOM   3992  O   GLN   254     -16.218 -42.331   3.045  1.00  0.00
ATOM   3993  N   ARG   255     -14.560 -42.501   4.558  1.00  0.00
ATOM   3994  H   ARG   255     -13.642 -42.865   4.772  1.00  0.00
ATOM   3995  CA  ARG   255     -15.314 -41.855   5.626  1.00  0.00
ATOM   3996  HA  ARG   255     -16.353 -42.184   5.590  1.00  0.00
ATOM   3997  CB  ARG   255     -14.734 -42.213   6.994  1.00  0.00
ATOM   3998  HB2 ARG   255     -13.665 -42.007   6.943  1.00  0.00
ATOM   3999  HB3 ARG   255     -15.199 -41.539   7.715  1.00  0.00
ATOM   4000  CG  ARG   255     -14.951 -43.635   7.427  1.00  0.00
ATOM   4001  HG2 ARG   255     -16.004 -43.886   7.306  1.00  0.00
ATOM   4002  HG3 ARG   255     -14.348 -44.292   6.800  1.00  0.00
ATOM   4003  CD  ARG   255     -14.553 -43.816   8.875  1.00  0.00
ATOM   4004  HD2 ARG   255     -13.499 -43.564   8.994  1.00  0.00
ATOM   4005  HD3 ARG   255     -15.156 -43.157   9.500  1.00  0.00
ATOM   4006  NE  ARG   255     -14.756 -45.191   9.313  1.00  0.00
ATOM   4007  HE  ARG   255     -14.961 -45.878   8.601  1.00  0.00
ATOM   4008  CZ  ARG   255     -14.686 -45.591  10.578  1.00  0.00
ATOM   4009  NH1 ARG   255     -14.421 -44.712  11.536  1.00  0.00
ATOM   4010 HH11 ARG   255     -14.274 -43.741  11.300  1.00  0.00
ATOM   4011 HH12 ARG   255     -14.369 -45.018  12.497  1.00  0.00
ATOM   4012  NH2 ARG   255     -14.885 -46.867  10.884  1.00  0.00
ATOM   4013 HH21 ARG   255     -15.090 -47.533  10.152  1.00  0.00
ATOM   4014 HH22 ARG   255     -14.831 -47.167  11.848  1.00  0.00
ATOM   4015  C   ARG   255     -15.241 -40.347   5.448  1.00  0.00
ATOM   4016  O   ARG   255     -16.191 -39.625   5.739  1.00  0.00
ATOM   4017  N   TYR   256     -14.098 -39.883   4.960  1.00  0.00
ATOM   4018  H   TYR   256     -13.386 -40.534   4.662  1.00  0.00
ATOM   4019  CA  TYR   256     -13.795 -38.461   4.914  1.00  0.00
ATOM   4020  HA  TYR   256     -14.273 -37.946   5.749  1.00  0.00
ATOM   4021  CB  TYR   256     -12.288 -38.255   5.014  1.00  0.00
ATOM   4022  HB2 TYR   256     -11.826 -38.823   4.205  1.00  0.00
ATOM   4023  HB3 TYR   256     -12.080 -37.194   4.877  1.00  0.00
ATOM   4024  CG  TYR   256     -11.723 -38.712   6.334  1.00  0.00
ATOM   4025  CD1 TYR   256     -11.622 -40.058   6.632  1.00  0.00
ATOM   4026  HD1 TYR   256     -11.955 -40.787   5.892  1.00  0.00
ATOM   4027  CE1 TYR   256     -11.112 -40.484   7.838  1.00  0.00
ATOM   4028  HE1 TYR   256     -11.040 -41.549   8.059  1.00  0.00
ATOM   4029  CZ  TYR   256     -10.695 -39.560   8.767  1.00  0.00
ATOM   4030  OH  TYR   256     -10.185 -39.986   9.969  1.00  0.00
ATOM   4031  HH  TYR   256     -10.167 -40.942  10.052  1.00  0.00
ATOM   4032  CE2 TYR   256     -10.785 -38.212   8.496  1.00  0.00
ATOM   4033  HE2 TYR   256     -10.452 -37.478   9.229  1.00  0.00
ATOM   4034  CD2 TYR   256     -11.300 -37.796   7.286  1.00  0.00
ATOM   4035  HD2 TYR   256     -11.379 -36.731   7.065  1.00  0.00
ATOM   4036  C   TYR   256     -14.342 -37.755   3.682  1.00  0.00
ATOM   4037  O   TYR   256     -14.403 -38.327   2.595  1.00  0.00
ATOM   4038  N   THR   257     -14.732 -36.500   3.872  1.00  0.00
ATOM   4039  H   THR   257     -14.673 -36.104   4.799  1.00  0.00
ATOM   4040  CA  THR   257     -15.259 -35.670   2.801  1.00  0.00
ATOM   4041  HA  THR   257     -14.997 -36.104   1.837  1.00  0.00
ATOM   4042  CB  THR   257     -16.790 -35.558   2.890  1.00  0.00
ATOM   4043  HB  THR   257     -17.154 -34.982   2.039  1.00  0.00
ATOM   4044  CG2 THR   257     -17.424 -36.937   2.875  1.00  0.00
ATOM   4045 HG21 THR   257     -17.061 -37.513   3.726  1.00  0.00
ATOM   4046 HG22 THR   257     -18.508 -36.840   2.938  1.00  0.00
ATOM   4047 HG23 THR   257     -17.159 -37.449   1.951  1.00  0.00
ATOM   4048  OG1 THR   257     -17.155 -34.887   4.104  1.00  0.00
ATOM   4049  HG1 THR   257     -18.111 -34.818   4.157  1.00  0.00
ATOM   4050  C   THR   257     -14.655 -34.270   2.876  1.00  0.00
ATOM   4051  O   THR   257     -14.254 -33.813   3.948  1.00  0.00
ATOM   4052  N   CYX   258     -14.594 -33.592   1.737  1.00  0.00
ATOM   4053  H   CYX   258     -14.919 -34.011   0.878  1.00  0.00
ATOM   4054  CA  CYX   258     -14.035 -32.251   1.682  1.00  0.00
ATOM   4055  HA  CYX   258     -13.693 -31.942   2.670  1.00  0.00
ATOM   4056  CB  CYX   258     -12.845 -32.233   0.728  1.00  0.00
ATOM   4057  HB2 CYX   258     -12.177 -33.062   0.963  1.00  0.00
ATOM   4058  HB3 CYX   258     -13.199 -32.332  -0.298  1.00  0.00
ATOM   4059  SG  CYX   258     -11.821 -30.751   0.801  1.00  0.00
ATOM   4060  C   CYX   258     -15.105 -31.272   1.218  1.00  0.00
ATOM   4061  O   CYX   258     -15.708 -31.468   0.169  1.00  0.00
ATOM   4062  N   HID   259     -15.341 -30.217   1.992  1.00  0.00
ATOM   4063  H   HID   259     -14.836 -30.089   2.858  1.00  0.00
ATOM   4064  CA  HID   259     -16.395 -29.266   1.659  1.00  0.00
ATOM   4065  HA  HID   259     -16.986 -29.647   0.826  1.00  0.00
ATOM   4066  CB  HID   259     -17.318 -29.050   2.851  1.00  0.00
ATOM   4067  HB2 HID   259     -16.757 -28.732   3.729  1.00  0.00
ATOM   4068  HB3 HID   259     -18.064 -28.295   2.604  1.00  0.00
ATOM   4069  CG  HID   259     -18.068 -30.278   3.246  1.00  0.00
ATOM   4070  ND1 HID   259     -17.462 -31.353   3.857  1.00  0.00
ATOM   4071  HD1 HID   259     -16.480 -31.402   4.092  1.00  0.00
ATOM   4072  CE1 HID   259     -18.361 -32.294   4.082  1.00  0.00
ATOM   4073  HE1 HID   259     -18.077 -33.229   4.565  1.00  0.00
ATOM   4074  NE2 HID   259     -19.528 -31.869   3.633  1.00  0.00
ATOM   4075  CD2 HID   259     -19.372 -30.611   3.104  1.00  0.00
ATOM   4076  HD2 HID   259     -20.229 -30.089   2.678  1.00  0.00
ATOM   4077  C   HID   259     -15.856 -27.937   1.166  1.00  0.00
ATOM   4078  O   HID   259     -15.399 -27.111   1.952  1.00  0.00
ATOM   4079  N   VAL   260     -15.934 -27.737  -0.143  1.00  0.00
ATOM   4080  H   VAL   260     -16.358 -28.443  -0.728  1.00  0.00
ATOM   4081  CA  VAL   260     -15.429 -26.530  -0.776  1.00  0.00
ATOM   4082  HA  VAL   260     -14.575 -26.111  -0.244  1.00  0.00
ATOM   4083  CB  VAL   260     -15.008 -26.827  -2.221  1.00  0.00
ATOM   4084  HB  VAL   260     -15.890 -27.107  -2.797  1.00  0.00
ATOM   4085  CG1 VAL   260     -14.363 -25.606  -2.847  1.00  0.00
ATOM   4086 HG11 VAL   260     -13.480 -25.326  -2.272  1.00  0.00
ATOM   4087 HG12 VAL   260     -14.071 -25.834  -3.873  1.00  0.00
ATOM   4088 HG13 VAL   260     -15.073 -24.780  -2.848  1.00  0.00
ATOM   4089  CG2 VAL   260     -14.066 -28.017  -2.262  1.00  0.00
ATOM   4090 HG21 VAL   260     -14.566 -28.893  -1.851  1.00  0.00
ATOM   4091 HG22 VAL   260     -13.776 -28.216  -3.294  1.00  0.00
ATOM   4092 HG23 VAL   260     -13.176 -27.797  -1.671  1.00  0.00
ATOM   4093  C   VAL   260     -16.484 -25.431  -0.808  1.00  0.00
ATOM   4094  O   VAL   260     -17.524 -25.594  -1.427  1.00  0.00
ATOM   4095  N   GLN   261     -16.223 -24.308  -0.148  1.00  0.00
ATOM   4096  H   GLN   261     -15.411 -24.225   0.447  1.00  0.00
ATOM   4097  CA  GLN   261     -17.125 -23.166  -0.251  1.00  0.00
ATOM   4098  HA  GLN   261     -18.033 -23.468  -0.772  1.00  0.00
ATOM   4099  CB  GLN   261     -17.507 -22.637   1.126  1.00  0.00
ATOM   4100  HB2 GLN   261     -16.614 -22.172   1.542  1.00  0.00
ATOM   4101  HB3 GLN   261     -18.272 -21.877   0.967  1.00  0.00
ATOM   4102  CG  GLN   261     -18.023 -23.675   2.082  1.00  0.00
ATOM   4103  HG2 GLN   261     -18.972 -24.060   1.707  1.00  0.00
ATOM   4104  HG3 GLN   261     -17.306 -24.493   2.162  1.00  0.00
ATOM   4105  CD  GLN   261     -18.247 -23.096   3.452  1.00  0.00
ATOM   4106  OE1 GLN   261     -18.778 -21.992   3.590  1.00  0.00
ATOM   4107  NE2 GLN   261     -17.834 -23.828   4.479  1.00  0.00
ATOM   4108 HE21 GLN   261     -17.959 -23.486   5.421  1.00  0.00
ATOM   4109 HE22 GLN   261     -17.397 -24.723   4.314  1.00  0.00
ATOM   4110  C   GLN   261     -16.475 -22.046  -1.045  1.00  0.00
ATOM   4111  O   GLN   261     -15.421 -21.534  -0.666  1.00  0.00
ATOM   4112  N   HIE   262     -17.110 -21.667  -2.145  1.00  0.00
ATOM   4113  H   HIE   262     -17.931 -22.167  -2.455  1.00  0.00
ATOM   4114  CA  HIE   262     -16.626 -20.566  -2.961  1.00  0.00
ATOM   4115  HA  HIE   262     -16.001 -19.906  -2.360  1.00  0.00
ATOM   4116  CB  HIE   262     -15.796 -21.099  -4.125  1.00  0.00
ATOM   4117  HB2 HIE   262     -15.026 -21.769  -3.741  1.00  0.00
ATOM   4118  HB3 HIE   262     -16.423 -21.635  -4.837  1.00  0.00
ATOM   4119  CG  HIE   262     -15.087 -20.031  -4.898  1.00  0.00
ATOM   4120  ND1 HIE   262     -14.386 -19.011  -4.290  1.00  0.00
ATOM   4121  CE1 HIE   262     -13.863 -18.228  -5.215  1.00  0.00
ATOM   4122  HE1 HIE   262     -13.274 -17.355  -4.935  1.00  0.00
ATOM   4123  NE2 HIE   262     -14.191 -18.707  -6.400  1.00  0.00
ATOM   4124  HE2 HIE   262     -13.926 -18.315  -7.293  1.00  0.00
ATOM   4125  CD2 HIE   262     -14.957 -19.836  -6.230  1.00  0.00
ATOM   4126  HD2 HIE   262     -15.327 -20.380  -7.100  1.00  0.00
ATOM   4127  C   HIE   262     -17.798 -19.740  -3.468  1.00  0.00
ATOM   4128  O   HIE   262     -18.950 -20.165  -3.378  1.00  0.00
ATOM   4129  N   GLU   263     -17.512 -18.553  -3.985  1.00  0.00
ATOM   4130  H   GLU   263     -16.562 -18.210  -4.006  1.00  0.00
ATOM   4131  CA  GLU   263     -18.566 -17.696  -4.503  1.00  0.00
ATOM   4132  HA  GLU   263     -19.468 -17.818  -3.903  1.00  0.00
ATOM   4133  CB  GLU   263     -18.141 -16.229  -4.453  1.00  0.00
ATOM   4134  HB2 GLU   263     -17.804 -16.026  -3.436  1.00  0.00
ATOM   4135  HB3 GLU   263     -17.304 -16.112  -5.141  1.00  0.00
ATOM   4136  CG  GLU   263     -19.245 -15.251  -4.826  1.00  0.00
ATOM   4137  HG2 GLU   263     -19.558 -15.472  -5.847  1.00  0.00
ATOM   4138  HG3 GLU   263     -20.082 -15.410  -4.148  1.00  0.00
ATOM   4139  CD  GLU   263     -18.790 -13.812  -4.738  1.00  0.00
ATOM   4140  OE1 GLU   263     -17.565 -13.589  -4.634  1.00  0.00
ATOM   4141  OE2 GLU   263     -19.652 -12.910  -4.771  1.00  0.00
ATOM   4142  C   GLU   263     -18.900 -18.091  -5.931  1.00  0.00
ATOM   4143  O   GLU   263     -19.969 -17.768  -6.443  1.00  0.00
ATOM   4144  N   GLY   264     -17.975 -18.791  -6.572  1.00  0.00
ATOM   4145  H   GLY   264     -17.114 -19.046  -6.111  1.00  0.00
ATOM   4146  CA  GLY   264     -18.170 -19.211  -7.944  1.00  0.00
ATOM   4147  HA2 GLY   264     -18.698 -18.427  -8.486  1.00  0.00
ATOM   4148  HA3 GLY   264     -17.198 -19.381  -8.408  1.00  0.00
ATOM   4149  C   GLY   264     -18.979 -20.487  -8.015  1.00  0.00
ATOM   4150  O   GLY   264     -19.236 -21.019  -9.093  1.00  0.00
ATOM   4151  N   LEU   265     -19.383 -20.983  -6.852  1.00  0.00
ATOM   4152  H   LEU   265     -19.126 -20.530  -5.986  1.00  0.00
ATOM   4153  CA  LEU   265     -20.146 -22.221  -6.784  1.00  0.00
ATOM   4154  HA  LEU   265     -20.130 -22.717  -7.754  1.00  0.00
ATOM   4155  CB  LEU   265     -19.548 -23.169  -5.740  1.00  0.00
ATOM   4156  HB2 LEU   265     -19.509 -22.555  -4.840  1.00  0.00
ATOM   4157  HB3 LEU   265     -20.235 -24.000  -5.583  1.00  0.00
ATOM   4158  CG  LEU   265     -18.150 -23.714  -6.048  1.00  0.00
ATOM   4159  HG  LEU   265     -17.479 -22.875  -6.232  1.00  0.00
ATOM   4160  CD1 LEU   265     -17.622 -24.540  -4.885  1.00  0.00
ATOM   4161 HD11 LEU   265     -18.293 -25.380  -4.701  1.00  0.00
ATOM   4162 HD12 LEU   265     -16.628 -24.916  -5.127  1.00  0.00
ATOM   4163 HD13 LEU   265     -17.567 -23.918  -3.992  1.00  0.00
ATOM   4164  CD2 LEU   265     -18.149 -24.527  -7.331  1.00  0.00
ATOM   4165 HD21 LEU   265     -18.467 -23.897  -8.162  1.00  0.00
ATOM   4166 HD22 LEU   265     -17.144 -24.901  -7.524  1.00  0.00
ATOM   4167 HD23 LEU   265     -18.836 -25.368  -7.230  1.00  0.00
ATOM   4168  C   LEU   265     -21.612 -21.961  -6.473  1.00  0.00
ATOM   4169  O   LEU   265     -21.932 -21.166  -5.584  1.00  0.00
ATOM   4170  N   PRO   266     -22.510 -22.630  -7.216  1.00  0.00
ATOM   4171  CD  PRO   266     -22.173 -23.545  -8.321  1.00  0.00
ATOM   4172  HD2 PRO   266     -21.661 -24.421  -7.925  1.00  0.00
ATOM   4173  HD3 PRO   266     -21.522 -23.033  -9.031  1.00  0.00
ATOM   4174  CG  PRO   266     -23.506 -23.878  -8.909  1.00  0.00
ATOM   4175  HG2 PRO   266     -23.489 -24.895  -9.299  1.00  0.00
ATOM   4176  HG3 PRO   266     -23.733 -23.182  -9.717  1.00  0.00
ATOM   4177  CB  PRO   266     -24.487 -23.738  -7.797  1.00  0.00
ATOM   4178  HB2 PRO   266     -24.408 -24.670  -7.238  1.00  0.00
ATOM   4179  HB3 PRO   266     -25.530 -23.558  -8.056  1.00  0.00
ATOM   4180  CA  PRO   266     -23.951 -22.581  -6.958  1.00  0.00
ATOM   4181  HA  PRO   266     -24.342 -21.596  -7.213  1.00  0.00
ATOM   4182  C   PRO   266     -24.186 -22.853  -5.483  1.00  0.00
ATOM   4183  O   PRO   266     -24.785 -22.042  -4.776  1.00  0.00
ATOM   4184  N   GLU   267     -23.697 -24.002  -5.029  1.00  0.00
ATOM   4185  H   GLU   267     -23.411 -24.717  -5.682  1.00  0.00
ATOM   4186  CA  GLU   267     -23.632 -24.298  -3.607  1.00  0.00
ATOM   4187  HA  GLU   267     -23.385 -23.391  -3.057  1.00  0.00
ATOM   4188  CB  GLU   267     -24.971 -24.834  -3.093  1.00  0.00
ATOM   4189  HB2 GLU   267     -25.087 -24.468  -2.073  1.00  0.00
ATOM   4190  HB3 GLU   267     -25.747 -24.403  -3.725  1.00  0.00
ATOM   4191  CG  GLU   267     -25.095 -26.341  -3.104  1.00  0.00
ATOM   4192  HG2 GLU   267     -24.797 -26.695  -4.090  1.00  0.00
ATOM   4193  HG3 GLU   267     -24.416 -26.746  -2.352  1.00  0.00
ATOM   4194  CD  GLU   267     -26.508 -26.800  -2.808  1.00  0.00
ATOM   4195  OE1 GLU   267     -26.729 -28.027  -2.705  1.00  0.00
ATOM   4196  OE2 GLU   267     -27.398 -25.929  -2.684  1.00  0.00
ATOM   4197  C   GLU   267     -22.493 -25.285  -3.353  1.00  0.00
ATOM   4198  O   GLU   267     -22.081 -26.008  -4.265  1.00  0.00
ATOM   4199  N   PRO   268     -21.981 -25.307  -2.111  1.00  0.00
ATOM   4200  CD  PRO   268     -22.602 -24.660  -0.949  1.00  0.00
ATOM   4201  HD2 PRO   268     -23.656 -24.458  -1.139  1.00  0.00
ATOM   4202  HD3 PRO   268     -22.092 -23.727  -0.709  1.00  0.00
ATOM   4203  CG  PRO   268     -22.400 -25.701   0.094  1.00  0.00
ATOM   4204  HG2 PRO   268     -23.116 -26.514  -0.022  1.00  0.00
ATOM   4205  HG3 PRO   268     -22.493 -25.275   1.094  1.00  0.00
ATOM   4206  CB  PRO   268     -20.981 -26.172  -0.164  1.00  0.00
ATOM   4207  HB2 PRO   268     -20.864 -27.210   0.146  1.00  0.00
ATOM   4208  HB3 PRO   268     -20.244 -25.554   0.349  1.00  0.00
ATOM   4209  CA  PRO   268     -20.794 -26.056  -1.687  1.00  0.00
ATOM   4210  HA  PRO   268     -19.923 -25.461  -1.964  1.00  0.00
ATOM   4211  C   PRO   268     -20.679 -27.437  -2.304  1.00  0.00
ATOM   4212  O   PRO   268     -21.643 -28.198  -2.339  1.00  0.00
ATOM   4213  N   VAL   269     -19.478 -27.744  -2.778  1.00  0.00
ATOM   4214  H   VAL   269     -18.754 -27.040  -2.768  1.00  0.00
ATOM   4215  CA  VAL   269     -19.167 -29.046  -3.336  1.00  0.00
ATOM   4216  HA  VAL   269     -20.040 -29.528  -3.776  1.00  0.00
ATOM   4217  CB  VAL   269     -18.080 -28.919  -4.417  1.00  0.00
ATOM   4218  HB  VAL   269     -17.184 -28.495  -3.962  1.00  0.00
ATOM   4219  CG1 VAL   269     -17.747 -30.274  -5.024  1.00  0.00
ATOM   4220 HG11 VAL   269     -18.642 -30.698  -5.480  1.00  0.00
ATOM   4221 HG12 VAL   269     -16.976 -30.153  -5.785  1.00  0.00
ATOM   4222 HG13 VAL   269     -17.385 -30.944  -4.245  1.00  0.00
ATOM   4223  CG2 VAL   269     -18.531 -27.940  -5.491  1.00  0.00
ATOM   4224 HG21 VAL   269     -18.707 -26.962  -5.042  1.00  0.00
ATOM   4225 HG22 VAL   269     -17.756 -27.855  -6.254  1.00  0.00
ATOM   4226 HG23 VAL   269     -19.451 -28.301  -5.949  1.00  0.00
ATOM   4227  C   VAL   269     -18.689 -29.976  -2.227  1.00  0.00
ATOM   4228  O   VAL   269     -18.471 -29.547  -1.095  1.00  0.00
ATOM   4229  N   THR   270     -18.544 -31.254  -2.552  1.00  0.00
ATOM   4230  H   THR   270     -18.784 -31.563  -3.483  1.00  0.00
ATOM   4231  CA  THR   270     -18.065 -32.244  -1.599  1.00  0.00
ATOM   4232  HA  THR   270     -17.385 -31.770  -0.890  1.00  0.00
ATOM   4233  CB  THR   270     -19.223 -32.877  -0.818  1.00  0.00
ATOM   4234  HB  THR   270     -19.750 -33.574  -1.469  1.00  0.00
ATOM   4235  CG2 THR   270     -18.701 -33.618   0.399  1.00  0.00
ATOM   4236 HG21 THR   270     -18.174 -32.921   1.051  1.00  0.00
ATOM   4237 HG22 THR   270     -19.536 -34.061   0.941  1.00  0.00
ATOM   4238 HG23 THR   270     -18.016 -34.404   0.081  1.00  0.00
ATOM   4239  OG1 THR   270     -20.130 -31.852  -0.395  1.00  0.00
ATOM   4240  HG1 THR   270     -20.856 -32.248   0.093  1.00  0.00
ATOM   4241  C   THR   270     -17.304 -33.330  -2.341  1.00  0.00
ATOM   4242  O   THR   270     -17.772 -33.833  -3.359  1.00  0.00
ATOM   4243  N   LEU   271     -16.129 -33.686  -1.838  1.00  0.00
ATOM   4244  H   LEU   271     -15.778 -33.241  -1.002  1.00  0.00
ATOM   4245  CA  LEU   271     -15.283 -34.670  -2.505  1.00  0.00
ATOM   4246  HA  LEU   271     -15.774 -35.029  -3.410  1.00  0.00
ATOM   4247  CB  LEU   271     -13.942 -34.043  -2.892  1.00  0.00
ATOM   4248  HB2 LEU   271     -13.594 -33.628  -1.947  1.00  0.00
ATOM   4249  HB3 LEU   271     -13.279 -34.852  -3.199  1.00  0.00
ATOM   4250  CG  LEU   271     -13.940 -32.948  -3.962  1.00  0.00
ATOM   4251  HG  LEU   271     -12.909 -32.704  -4.216  1.00  0.00
ATOM   4252  CD1 LEU   271     -14.671 -33.418  -5.209  1.00  0.00
ATOM   4253 HD11 LEU   271     -15.703 -33.662  -4.956  1.00  0.00
ATOM   4254 HD12 LEU   271     -14.659 -32.626  -5.958  1.00  0.00
ATOM   4255 HD13 LEU   271     -14.176 -34.303  -5.609  1.00  0.00
ATOM   4256  CD2 LEU   271     -14.553 -31.663  -3.438  1.00  0.00
ATOM   4257 HD21 LEU   271     -13.979 -31.310  -2.581  1.00  0.00
ATOM   4258 HD22 LEU   271     -14.537 -30.906  -4.222  1.00  0.00
ATOM   4259 HD23 LEU   271     -15.584 -31.848  -3.134  1.00  0.00
ATOM   4260  C   LEU   271     -15.065 -35.905  -1.630  1.00  0.00
ATOM   4261  O   LEU   271     -15.329 -35.870  -0.429  1.00  0.00
ATOM   4262  N   ARG   272     -14.580 -36.992  -2.226  1.00  0.00
ATOM   4263  H   ARG   272     -14.365 -36.990  -3.212  1.00  0.00
ATOM   4264  CA  ARG   272     -14.440 -38.242  -1.489  1.00  0.00
ATOM   4265  HA  ARG   272     -14.389 -38.040  -0.419  1.00  0.00
ATOM   4266  CB  ARG   272     -15.643 -39.154  -1.759  1.00  0.00
ATOM   4267  HB2 ARG   272     -16.536 -38.534  -1.674  1.00  0.00
ATOM   4268  HB3 ARG   272     -15.546 -39.511  -2.784  1.00  0.00
ATOM   4269  CG  ARG   272     -15.762 -40.346  -0.816  1.00  0.00
ATOM   4270  HG2 ARG   272     -15.205 -41.179  -1.244  1.00  0.00
ATOM   4271  HG3 ARG   272     -15.322 -40.071   0.143  1.00  0.00
ATOM   4272  CD  ARG   272     -17.220 -40.761  -0.607  1.00  0.00
ATOM   4273  HD2 ARG   272     -17.679 -40.938  -1.580  1.00  0.00
ATOM   4274  HD3 ARG   272     -17.245 -41.679  -0.021  1.00  0.00
ATOM   4275  NE  ARG   272     -17.994 -39.735   0.097  1.00  0.00
ATOM   4276  HE  ARG   272     -17.564 -38.825   0.191  1.00  0.00
ATOM   4277  CZ  ARG   272     -19.211 -39.918   0.608  1.00  0.00
ATOM   4278  NH1 ARG   272     -19.812 -41.098   0.507  1.00  0.00
ATOM   4279 HH11 ARG   272     -19.344 -41.862   0.039  1.00  0.00
ATOM   4280 HH12 ARG   272     -20.735 -41.227   0.898  1.00  0.00
ATOM   4281  NH2 ARG   272     -19.827 -38.919   1.229  1.00  0.00
ATOM   4282 HH21 ARG   272     -19.371 -38.022   1.311  1.00  0.00
ATOM   4283 HH22 ARG   272     -20.749 -39.061   1.615  1.00  0.00
ATOM   4284  C   ARG   272     -13.135 -38.971  -1.789  1.00  0.00
ATOM   4285  O   ARG   272     -12.420 -39.366  -0.871  1.00  0.00
ATOM   4286  N   TRP   273     -12.841 -39.130  -3.077  1.00  0.00
ATOM   4287  H   TRP   273     -13.484 -38.744  -3.752  1.00  0.00
ATOM   4288  CA  TRP   273     -11.699 -39.913  -3.571  1.00  0.00
ATOM   4289  HA  TRP   273     -11.310 -39.438  -4.472  1.00  0.00
ATOM   4290  CB  TRP   273     -10.568 -40.011  -2.544  1.00  0.00
ATOM   4291  HB2 TRP   273     -10.142 -39.027  -2.349  1.00  0.00
ATOM   4292  HB3 TRP   273     -10.934 -40.440  -1.610  1.00  0.00
ATOM   4293  CG  TRP   273      -9.440 -40.883  -3.003  1.00  0.00
ATOM   4294  CD1 TRP   273      -8.613 -40.662  -4.067  1.00  0.00
ATOM   4295  HD1 TRP   273      -8.790 -39.756  -4.645  1.00  0.00
ATOM   4296  NE1 TRP   273      -7.699 -41.681  -4.178  1.00  0.00
ATOM   4297  HE1 TRP   273      -6.979 -41.752  -4.883  1.00  0.00
ATOM   4298  CE2 TRP   273      -7.924 -42.587  -3.175  1.00  0.00
ATOM   4299  CZ2 TRP   273      -7.261 -43.776  -2.875  1.00  0.00
ATOM   4300  HZ2 TRP   273      -6.426 -44.080  -3.507  1.00  0.00
ATOM   4301  CH2 TRP   273      -7.705 -44.491  -1.797  1.00  0.00
ATOM   4302  HH2 TRP   273      -7.210 -45.426  -1.532  1.00  0.00
ATOM   4303  CZ3 TRP   273      -8.786 -44.049  -1.021  1.00  0.00
ATOM   4304  HZ3 TRP   273      -9.131 -44.628  -0.164  1.00  0.00
ATOM   4305  CE3 TRP   273      -9.447 -42.868  -1.317  1.00  0.00
ATOM   4306  HE3 TRP   273     -10.282 -42.567  -0.684  1.00  0.00
ATOM   4307  CD2 TRP   273      -9.013 -42.116  -2.414  1.00  0.00
ATOM   4308  C   TRP   273     -12.103 -41.316  -4.034  1.00  0.00
ATOM   4309  O   TRP   273     -12.951 -41.969  -3.420  1.00  0.00
ATOM   4310  OXT TRP   273     -11.587 -41.828  -5.033  1.00  0.00
TER   
ATOM   4311  N   MET   274      11.138  -2.274  16.294  1.00  0.00
ATOM   4312  H1  MET   274      10.943  -3.140  16.776  1.00  0.00
ATOM   4313  H2  MET   274      10.422  -1.603  16.529  1.00  0.00
ATOM   4314  H3  MET   274      12.112  -2.042  16.426  1.00  0.00
ATOM   4315  CA  MET   274      10.990  -2.509  14.866  1.00  0.00
ATOM   4316  HA  MET   274      10.214  -1.854  14.470  1.00  0.00
ATOM   4317  CB  MET   274      12.292  -2.228  14.121  1.00  0.00
ATOM   4318  HB2 MET   274      12.450  -1.150  14.104  1.00  0.00
ATOM   4319  HB3 MET   274      13.107  -2.705  14.666  1.00  0.00
ATOM   4320  CG  MET   274      12.257  -2.755  12.704  1.00  0.00
ATOM   4321  HG2 MET   274      12.313  -3.842  12.763  1.00  0.00
ATOM   4322  HG3 MET   274      11.298  -2.464  12.275  1.00  0.00
ATOM   4323  SD  MET   274      13.579  -2.153  11.656  1.00  0.00
ATOM   4324  CE  MET   274      13.597  -0.420  12.100  1.00  0.00
ATOM   4325  HE1 MET   274      13.805  -0.319  13.166  1.00  0.00
ATOM   4326  HE2 MET   274      14.371   0.094  11.529  1.00  0.00
ATOM   4327  HE3 MET   274      12.627   0.024  11.876  1.00  0.00
ATOM   4328  C   MET   274      10.581  -3.940  14.598  1.00  0.00
ATOM   4329  O   MET   274      11.307  -4.872  14.929  1.00  0.00
ATOM   4330  N   ILE   275       9.424  -4.116  13.980  1.00  0.00
ATOM   4331  H   ILE   275       8.816  -3.333  13.785  1.00  0.00
ATOM   4332  CA  ILE   275       8.950  -5.453  13.662  1.00  0.00
ATOM   4333  HA  ILE   275       9.053  -6.092  14.539  1.00  0.00
ATOM   4334  CB  ILE   275       7.483  -5.428  13.217  1.00  0.00
ATOM   4335  HB  ILE   275       7.288  -4.478  12.719  1.00  0.00
ATOM   4336  CG2 ILE   275       7.179  -6.558  12.275  1.00  0.00
ATOM   4337 HG21 ILE   275       7.373  -7.508  12.772  1.00  0.00
ATOM   4338 HG22 ILE   275       6.131  -6.512  11.978  1.00  0.00
ATOM   4339 HG23 ILE   275       7.810  -6.475  11.391  1.00  0.00
ATOM   4340  CG1 ILE   275       6.578  -5.534  14.437  1.00  0.00
ATOM   4341 HG12 ILE   275       6.913  -6.394  15.016  1.00  0.00
ATOM   4342 HG13 ILE   275       6.715  -4.625  15.023  1.00  0.00
ATOM   4343  CD1 ILE   275       5.117  -5.696  14.098  1.00  0.00
ATOM   4344 HD11 ILE   275       4.978  -6.605  13.513  1.00  0.00
ATOM   4345 HD12 ILE   275       4.535  -5.765  15.018  1.00  0.00
ATOM   4346 HD13 ILE   275       4.780  -4.836  13.519  1.00  0.00
ATOM   4347  C   ILE   275       9.818  -6.150  12.618  1.00  0.00
ATOM   4348  O   ILE   275      10.319  -5.526  11.688  1.00  0.00
ATOM   4349  N   GLN   276      10.014  -7.448  12.804  1.00  0.00
ATOM   4350  H   GLN   276       9.705  -7.884  13.661  1.00  0.00
ATOM   4351  CA  GLN   276      10.652  -8.277  11.803  1.00  0.00
ATOM   4352  HA  GLN   276      10.640  -7.765  10.841  1.00  0.00
ATOM   4353  CB  GLN   276      12.093  -8.564  12.181  1.00  0.00
ATOM   4354  HB2 GLN   276      12.103  -8.781  13.250  1.00  0.00
ATOM   4355  HB3 GLN   276      12.395  -9.453  11.628  1.00  0.00
ATOM   4356  CG  GLN   276      13.050  -7.443  11.889  1.00  0.00
ATOM   4357  HG2 GLN   276      12.978  -7.170  10.836  1.00  0.00
ATOM   4358  HG3 GLN   276      12.796  -6.581  12.505  1.00  0.00
ATOM   4359  CD  GLN   276      14.471  -7.845  12.185  1.00  0.00
ATOM   4360  OE1 GLN   276      14.721  -8.898  12.774  1.00  0.00
ATOM   4361  NE2 GLN   276      15.417  -7.012  11.780  1.00  0.00
ATOM   4362 HE21 GLN   276      16.388  -7.232  11.953  1.00  0.00
ATOM   4363 HE22 GLN   276      15.164  -6.160  11.300  1.00  0.00
ATOM   4364  C   GLN   276       9.898  -9.581  11.721  1.00  0.00
ATOM   4365  O   GLN   276       9.844 -10.331  12.684  1.00  0.00
ATOM   4366  N   ARG   277       9.312  -9.849  10.568  1.00  0.00
ATOM   4367  H   ARG   277       9.332  -9.178   9.813  1.00  0.00
ATOM   4368  CA  ARG   277       8.575 -11.079  10.374  1.00  0.00
ATOM   4369  HA  ARG   277       8.436 -11.585  11.328  1.00  0.00
ATOM   4370  CB  ARG   277       7.208 -10.780   9.779  1.00  0.00
ATOM   4371  HB2 ARG   277       7.366 -10.275   8.826  1.00  0.00
ATOM   4372  HB3 ARG   277       6.707 -11.732   9.606  1.00  0.00
ATOM   4373  CG  ARG   277       6.350  -9.915  10.670  1.00  0.00
ATOM   4374  HG2 ARG   277       5.771 -10.557  11.332  1.00  0.00
ATOM   4375  HG3 ARG   277       6.997  -9.270  11.265  1.00  0.00
ATOM   4376  CD  ARG   277       5.416  -9.066   9.848  1.00  0.00
ATOM   4377  HD2 ARG   277       5.995  -8.358   9.256  1.00  0.00
ATOM   4378  HD3 ARG   277       4.835  -9.706   9.183  1.00  0.00
ATOM   4379  NE  ARG   277       4.501  -8.324  10.696  1.00  0.00
ATOM   4380  HE  ARG   277       4.672  -7.339  10.837  1.00  0.00
ATOM   4381  CZ  ARG   277       3.455  -8.873  11.289  1.00  0.00
ATOM   4382  NH1 ARG   277       3.210 -10.165  11.117  1.00  0.00
ATOM   4383 HH11 ARG   277       3.822 -10.719  10.536  1.00  0.00
ATOM   4384 HH12 ARG   277       2.412 -10.589  11.569  1.00  0.00
ATOM   4385  NH2 ARG   277       2.663  -8.136  12.049  1.00  0.00
ATOM   4386 HH21 ARG   277       2.860  -7.153  12.174  1.00  0.00
ATOM   4387 HH22 ARG   277       1.865  -8.559  12.501  1.00  0.00
ATOM   4388  C   ARG   277       9.369 -12.014   9.485  1.00  0.00
ATOM   4389  O   ARG   277      10.420 -11.657   8.991  1.00  0.00
ATOM   4390  N   THR   278       8.860 -13.219   9.289  1.00  0.00
ATOM   4391  H   THR   278       7.917 -13.430   9.579  1.00  0.00
ATOM   4392  CA  THR   278       9.627 -14.260   8.639  1.00  0.00
ATOM   4393  HA  THR   278      10.587 -13.857   8.316  1.00  0.00
ATOM   4394  CB  THR   278       9.882 -15.403   9.603  1.00  0.00
ATOM   4395  HB  THR   278       9.009 -16.056   9.622  1.00  0.00
ATOM   4396  CG2 THR   278      11.077 -16.185   9.171  1.00  0.00
ATOM   4397 HG21 THR   278      11.950 -15.533   9.153  1.00  0.00
ATOM   4398 HG22 THR   278      11.250 -17.003   9.871  1.00  0.00
ATOM   4399 HG23 THR   278      10.906 -16.590   8.174  1.00  0.00
ATOM   4400  OG1 THR   278      10.123 -14.871  10.902  1.00  0.00
ATOM   4401  HG1 THR   278      10.285 -15.589  11.518  1.00  0.00
ATOM   4402  C   THR   278       8.872 -14.810   7.458  1.00  0.00
ATOM   4403  O   THR   278       7.713 -15.184   7.579  1.00  0.00
ATOM   4404  N   PRO   279       9.536 -14.891   6.310  1.00  0.00
ATOM   4405  CD  PRO   279      10.981 -14.711   6.122  1.00  0.00
ATOM   4406  HD2 PRO   279      11.521 -15.039   7.010  1.00  0.00
ATOM   4407  HD3 PRO   279      11.208 -13.664   5.925  1.00  0.00
ATOM   4408  CG  PRO   279      11.238 -15.569   4.957  1.00  0.00
ATOM   4409  HG2 PRO   279      11.332 -16.610   5.265  1.00  0.00
ATOM   4410  HG3 PRO   279      12.150 -15.257   4.449  1.00  0.00
ATOM   4411  CB  PRO   279      10.043 -15.363   4.084  1.00  0.00
ATOM   4412  HB2 PRO   279       9.925 -16.244   3.452  1.00  0.00
ATOM   4413  HB3 PRO   279      10.080 -14.470   3.460  1.00  0.00
ATOM   4414  CA  PRO   279       8.875 -15.266   5.064  1.00  0.00
ATOM   4415  HA  PRO   279       8.149 -14.492   4.815  1.00  0.00
ATOM   4416  C   PRO   279       8.164 -16.608   5.180  1.00  0.00
ATOM   4417  O   PRO   279       8.639 -17.485   5.896  1.00  0.00
ATOM   4418  N   LYS   280       7.030 -16.749   4.501  1.00  0.00
ATOM   4419  H   LYS   280       6.617 -15.946   4.047  1.00  0.00
ATOM   4420  CA  LYS   280       6.349 -18.031   4.389  1.00  0.00
ATOM   4421  HA  LYS   280       6.832 -18.752   5.048  1.00  0.00
ATOM   4422  CB  LYS   280       4.877 -17.924   4.779  1.00  0.00
ATOM   4423  HB2 LYS   280       4.418 -17.211   4.094  1.00  0.00
ATOM   4424  HB3 LYS   280       4.437 -18.909   4.626  1.00  0.00
ATOM   4425  CG  LYS   280       4.637 -17.480   6.203  1.00  0.00
ATOM   4426  HG2 LYS   280       5.451 -17.854   6.823  1.00  0.00
ATOM   4427  HG3 LYS   280       4.632 -16.390   6.229  1.00  0.00
ATOM   4428  CD  LYS   280       3.313 -18.005   6.734  1.00  0.00
ATOM   4429  HD2 LYS   280       3.253 -19.067   6.495  1.00  0.00
ATOM   4430  HD3 LYS   280       3.310 -17.876   7.817  1.00  0.00
ATOM   4431  CE  LYS   280       2.121 -17.286   6.138  1.00  0.00
ATOM   4432  HE2 LYS   280       2.251 -16.211   6.266  1.00  0.00
ATOM   4433  HE3 LYS   280       2.057 -17.519   5.075  1.00  0.00
ATOM   4434  NZ  LYS   280       0.864 -17.718   6.818  1.00  0.00
ATOM   4435  HZ1 LYS   280       0.923 -17.502   7.803  1.00  0.00
ATOM   4436  HZ2 LYS   280       0.077 -17.232   6.413  1.00  0.00
ATOM   4437  HZ3 LYS   280       0.743 -18.714   6.699  1.00  0.00
ATOM   4438  C   LYS   280       6.454 -18.493   2.949  1.00  0.00
ATOM   4439  O   LYS   280       5.926 -17.860   2.049  1.00  0.00
ATOM   4440  N   ILE   281       7.119 -19.618   2.737  1.00  0.00
ATOM   4441  H   ILE   281       7.415 -20.185   3.517  1.00  0.00
ATOM   4442  CA  ILE   281       7.481 -20.047   1.397  1.00  0.00
ATOM   4443  HA  ILE   281       7.358 -19.253   0.661  1.00  0.00
ATOM   4444  CB  ILE   281       8.932 -20.531   1.387  1.00  0.00
ATOM   4445  HB  ILE   281       8.999 -21.469   1.938  1.00  0.00
ATOM   4446  CG2 ILE   281       9.408 -20.747  -0.038  1.00  0.00
ATOM   4447 HG21 ILE   281       9.343 -19.809  -0.589  1.00  0.00
ATOM   4448 HG22 ILE   281      10.442 -21.091  -0.028  1.00  0.00
ATOM   4449 HG23 ILE   281       8.781 -21.496  -0.521  1.00  0.00
ATOM   4450  CG1 ILE   281       9.809 -19.526   2.134  1.00  0.00
ATOM   4451 HG12 ILE   281       9.676 -18.558   1.650  1.00  0.00
ATOM   4452 HG13 ILE   281       9.439 -19.472   3.158  1.00  0.00
ATOM   4453  CD1 ILE   281      11.256 -19.880   2.147  1.00  0.00
ATOM   4454 HD11 ILE   281      11.627 -19.933   1.123  1.00  0.00
ATOM   4455 HD12 ILE   281      11.812 -19.119   2.696  1.00  0.00
ATOM   4456 HD13 ILE   281      11.390 -20.847   2.632  1.00  0.00
ATOM   4457  C   ILE   281       6.594 -21.152   0.846  1.00  0.00
ATOM   4458  O   ILE   281       6.266 -22.103   1.547  1.00  0.00
ATOM   4459  N   GLN   282       6.211 -21.015  -0.418  1.00  0.00
ATOM   4460  H   GLN   282       6.395 -20.152  -0.909  1.00  0.00
ATOM   4461  CA  GLN   282       5.501 -22.072  -1.122  1.00  0.00
ATOM   4462  HA  GLN   282       5.638 -23.015  -0.594  1.00  0.00
ATOM   4463  CB  GLN   282       4.007 -21.771  -1.205  1.00  0.00
ATOM   4464  HB2 GLN   282       3.904 -20.783  -1.653  1.00  0.00
ATOM   4465  HB3 GLN   282       3.567 -22.517  -1.867  1.00  0.00
ATOM   4466  CG  GLN   282       3.293 -21.798   0.129  1.00  0.00
ATOM   4467  HG2 GLN   282       3.727 -22.584   0.747  1.00  0.00
ATOM   4468  HG3 GLN   282       3.436 -20.833   0.616  1.00  0.00
ATOM   4469  CD  GLN   282       1.806 -22.055  -0.010  1.00  0.00
ATOM   4470  OE1 GLN   282       1.364 -22.733  -0.939  1.00  0.00
ATOM   4471  NE2 GLN   282       1.025 -21.519   0.922  1.00  0.00
ATOM   4472 HE21 GLN   282       0.025 -21.658   0.881  1.00  0.00
ATOM   4473 HE22 GLN   282       1.434 -20.974   1.668  1.00  0.00
ATOM   4474  C   GLN   282       6.059 -22.226  -2.524  1.00  0.00
ATOM   4475  O   GLN   282       6.056 -21.274  -3.297  1.00  0.00
ATOM   4476  N   VAL   283       6.537 -23.426  -2.848  1.00  0.00
ATOM   4477  H   VAL   283       6.578 -24.158  -2.153  1.00  0.00
ATOM   4478  CA  VAL   283       7.020 -23.720  -4.194  1.00  0.00
ATOM   4479  HA  VAL   283       7.063 -22.814  -4.798  1.00  0.00
ATOM   4480  CB  VAL   283       8.405 -24.351  -4.164  1.00  0.00
ATOM   4481  HB  VAL   283       8.315 -25.401  -3.885  1.00  0.00
ATOM   4482  CG1 VAL   283       9.049 -24.246  -5.523  1.00  0.00
ATOM   4483 HG11 VAL   283       9.139 -23.196  -5.802  1.00  0.00
ATOM   4484 HG12 VAL   283      10.039 -24.700  -5.492  1.00  0.00
ATOM   4485 HG13 VAL   283       8.434 -24.766  -6.257  1.00  0.00
ATOM   4486  CG2 VAL   283       9.248 -23.673  -3.127  1.00  0.00
ATOM   4487 HG21 VAL   283       8.781 -23.784  -2.148  1.00  0.00
ATOM   4488 HG22 VAL   283      10.239 -24.128  -3.109  1.00  0.00
ATOM   4489 HG23 VAL   283       9.339 -22.615  -3.367  1.00  0.00
ATOM   4490  C   VAL   283       6.079 -24.678  -4.903  1.00  0.00
ATOM   4491  O   VAL   283       5.794 -25.766  -4.401  1.00  0.00
ATOM   4492  N   TYR   284       5.615 -24.275  -6.080  1.00  0.00
ATOM   4493  H   TYR   284       5.931 -23.403  -6.481  1.00  0.00
ATOM   4494  CA  TYR   284       4.624 -25.049  -6.810  1.00  0.00
ATOM   4495  HA  TYR   284       4.857 -26.112  -6.748  1.00  0.00
ATOM   4496  CB  TYR   284       3.243 -24.818  -6.209  1.00  0.00
ATOM   4497  HB2 TYR   284       2.527 -25.338  -6.845  1.00  0.00
ATOM   4498  HB3 TYR   284       3.236 -25.263  -5.215  1.00  0.00
ATOM   4499  CG  TYR   284       2.860 -23.358  -6.110  1.00  0.00
ATOM   4500  CD1 TYR   284       3.355 -22.557  -5.093  1.00  0.00
ATOM   4501  HD1 TYR   284       4.031 -22.997  -4.360  1.00  0.00
ATOM   4502  CE1 TYR   284       3.007 -21.226  -4.998  1.00  0.00
ATOM   4503  HE1 TYR   284       3.406 -20.606  -4.196  1.00  0.00
ATOM   4504  CZ  TYR   284       2.149 -20.683  -5.925  1.00  0.00
ATOM   4505  OH  TYR   284       1.798 -19.362  -5.835  1.00  0.00
ATOM   4506  HH  TYR   284       2.208 -18.916  -5.091  1.00  0.00
ATOM   4507  CE2 TYR   284       1.641 -21.454  -6.941  1.00  0.00
ATOM   4508  HE2 TYR   284       0.961 -21.022  -7.676  1.00  0.00
ATOM   4509  CD2 TYR   284       1.996 -22.783  -7.028  1.00  0.00
ATOM   4510  HD2 TYR   284       1.596 -23.403  -7.831  1.00  0.00
ATOM   4511  C   TYR   284       4.619 -24.660  -8.277  1.00  0.00
ATOM   4512  O   TYR   284       5.444 -23.866  -8.708  1.00  0.00
ATOM   4513  N   SER   285       3.686 -25.219  -9.040  1.00  0.00
ATOM   4514  H   SER   285       3.068 -25.918  -8.654  1.00  0.00
ATOM   4515  CA  SER   285       3.565 -24.898 -10.457  1.00  0.00
ATOM   4516  HA  SER   285       4.307 -24.147 -10.730  1.00  0.00
ATOM   4517  CB  SER   285       3.793 -26.142 -11.308  1.00  0.00
ATOM   4518  HB2 SER   285       3.282 -26.016 -12.261  1.00  0.00
ATOM   4519  HB3 SER   285       4.862 -26.260 -11.482  1.00  0.00
ATOM   4520  OG  SER   285       3.294 -27.291 -10.656  1.00  0.00
ATOM   4521  HG  SER   285       3.447 -28.063 -11.205  1.00  0.00
ATOM   4522  C   SER   285       2.206 -24.286 -10.765  1.00  0.00
ATOM   4523  O   SER   285       1.254 -24.471 -10.013  1.00  0.00
ATOM   4524  N   ARG   286       2.116 -23.556 -11.872  1.00  0.00
ATOM   4525  H   ARG   286       2.921 -23.418 -12.466  1.00  0.00
ATOM   4526  CA  ARG   286       0.878 -22.867 -12.215  1.00  0.00
ATOM   4527  HA  ARG   286       0.493 -22.353 -11.334  1.00  0.00
ATOM   4528  CB  ARG   286       1.111 -21.838 -13.319  1.00  0.00
ATOM   4529  HB2 ARG   286       1.710 -21.034 -12.893  1.00  0.00
ATOM   4530  HB3 ARG   286       1.676 -22.331 -14.109  1.00  0.00
ATOM   4531  CG  ARG   286      -0.166 -21.265 -13.894  1.00  0.00
ATOM   4532  HG2 ARG   286      -0.394 -21.787 -14.824  1.00  0.00
ATOM   4533  HG3 ARG   286      -0.974 -21.427 -13.180  1.00  0.00
ATOM   4534  CD  ARG   286      -0.026 -19.783 -14.170  1.00  0.00
ATOM   4535  HD2 ARG   286      -0.964 -19.414 -14.586  1.00  0.00
ATOM   4536  HD3 ARG   286       0.182 -19.270 -13.231  1.00  0.00
ATOM   4537  NE  ARG   286       1.048 -19.490 -15.109  1.00  0.00
ATOM   4538  HE  ARG   286       1.262 -20.188 -15.809  1.00  0.00
ATOM   4539  CZ  ARG   286       1.750 -18.361 -15.105  1.00  0.00
ATOM   4540  NH1 ARG   286       1.499 -17.425 -14.200  1.00  0.00
ATOM   4541 HH11 ARG   286       0.773 -17.573 -13.514  1.00  0.00
ATOM   4542 HH12 ARG   286       2.034 -16.569 -14.201  1.00  0.00
ATOM   4543  NH2 ARG   286       2.712 -18.170 -15.999  1.00  0.00
ATOM   4544 HH21 ARG   286       2.910 -18.886 -16.683  1.00  0.00
ATOM   4545 HH22 ARG   286       3.241 -17.310 -15.990  1.00  0.00
ATOM   4546  C   ARG   286      -0.213 -23.848 -12.618  1.00  0.00
ATOM   4547  O   ARG   286      -1.339 -23.777 -12.125  1.00  0.00
ATOM   4548  N   HID   287       0.126 -24.761 -13.520  1.00  0.00
ATOM   4549  H   HID   287       1.024 -24.711 -13.978  1.00  0.00
ATOM   4550  CA  HID   287      -0.783 -25.833 -13.898  1.00  0.00
ATOM   4551  HA  HID   287      -1.763 -25.664 -13.452  1.00  0.00
ATOM   4552  CB  HID   287      -0.938 -25.880 -15.414  1.00  0.00
ATOM   4553  HB2 HID   287      -0.016 -26.246 -15.866  1.00  0.00
ATOM   4554  HB3 HID   287      -1.766 -26.530 -15.700  1.00  0.00
ATOM   4555  CG  HID   287      -1.213 -24.544 -16.027  1.00  0.00
ATOM   4556  ND1 HID   287      -2.336 -23.806 -15.722  1.00  0.00
ATOM   4557  HD1 HID   287      -3.058 -24.098 -15.079  1.00  0.00
ATOM   4558  CE1 HID   287      -2.310 -22.672 -16.399  1.00  0.00
ATOM   4559  HE1 HID   287      -3.117 -21.945 -16.294  1.00  0.00
ATOM   4560  NE2 HID   287      -1.213 -22.647 -17.132  1.00  0.00
ATOM   4561  CD2 HID   287      -0.507 -23.807 -16.916  1.00  0.00
ATOM   4562  HD2 HID   287       0.437 -23.974 -17.434  1.00  0.00
ATOM   4563  C   HID   287      -0.231 -27.148 -13.374  1.00  0.00
ATOM   4564  O   HID   287       0.959 -27.249 -13.094  1.00  0.00
ATOM   4565  N   PRO   288      -1.095 -28.157 -13.219  1.00  0.00
ATOM   4566  CD  PRO   288      -2.554 -28.130 -13.410  1.00  0.00
ATOM   4567  HD2 PRO   288      -2.780 -27.960 -14.463  1.00  0.00
ATOM   4568  HD3 PRO   288      -2.984 -27.326 -12.812  1.00  0.00
ATOM   4569  CG  PRO   288      -2.989 -29.490 -12.938  1.00  0.00
ATOM   4570  HG2 PRO   288      -3.820 -29.837 -13.552  1.00  0.00
ATOM   4571  HG3 PRO   288      -3.309 -29.427 -11.898  1.00  0.00
ATOM   4572  CB  PRO   288      -1.811 -30.374 -13.075  1.00  0.00
ATOM   4573  HB2 PRO   288      -1.765 -30.701 -14.114  1.00  0.00
ATOM   4574  HB3 PRO   288      -1.795 -31.244 -12.419  1.00  0.00
ATOM   4575  CA  PRO   288      -0.626 -29.465 -12.765  1.00  0.00
ATOM   4576  HA  PRO   288      -0.378 -29.400 -11.705  1.00  0.00
ATOM   4577  C   PRO   288       0.607 -29.907 -13.549  1.00  0.00
ATOM   4578  O   PRO   288       0.635 -29.767 -14.772  1.00  0.00
ATOM   4579  N   ALA   289       1.611 -30.424 -12.844  1.00  0.00
ATOM   4580  H   ALA   289       1.527 -30.496 -11.840  1.00  0.00
ATOM   4581  CA  ALA   289       2.875 -30.818 -13.464  1.00  0.00
ATOM   4582  HA  ALA   289       3.185 -30.002 -14.118  1.00  0.00
ATOM   4583  CB  ALA   289       3.948 -31.026 -12.402  1.00  0.00
ATOM   4584  HB1 ALA   289       3.657 -31.846 -11.746  1.00  0.00
ATOM   4585  HB2 ALA   289       4.895 -31.268 -12.884  1.00  0.00
ATOM   4586  HB3 ALA   289       4.062 -30.115 -11.816  1.00  0.00
ATOM   4587  C   ALA   289       2.729 -32.065 -14.331  1.00  0.00
ATOM   4588  O   ALA   289       2.489 -33.164 -13.829  1.00  0.00
ATOM   4589  N   GLU   290       2.894 -31.880 -15.635  1.00  0.00
ATOM   4590  H   GLU   290       3.116 -30.957 -15.978  1.00  0.00
ATOM   4591  CA  GLU   290       2.741 -32.957 -16.603  1.00  0.00
ATOM   4592  HA  GLU   290       2.526 -33.897 -16.094  1.00  0.00
ATOM   4593  CB  GLU   290       1.580 -32.633 -17.542  1.00  0.00
ATOM   4594  HB2 GLU   290       0.724 -32.399 -16.909  1.00  0.00
ATOM   4595  HB3 GLU   290       1.871 -31.744 -18.101  1.00  0.00
ATOM   4596  CG  GLU   290       1.205 -33.735 -18.510  1.00  0.00
ATOM   4597  HG2 GLU   290       2.064 -33.937 -19.150  1.00  0.00
ATOM   4598  HG3 GLU   290       0.964 -34.628 -17.932  1.00  0.00
ATOM   4599  CD  GLU   290       0.016 -33.353 -19.368  1.00  0.00
ATOM   4600  OE1 GLU   290      -0.616 -32.316 -19.070  1.00  0.00
ATOM   4601  OE2 GLU   290      -0.287 -34.082 -20.336  1.00  0.00
ATOM   4602  C   GLU   290       4.031 -33.129 -17.399  1.00  0.00
ATOM   4603  O   GLU   290       4.246 -32.442 -18.399  1.00  0.00
ATOM   4604  N   ASN   291       4.884 -34.043 -16.943  1.00  0.00
ATOM   4605  H   ASN   291       4.649 -34.560 -16.108  1.00  0.00
ATOM   4606  CA  ASN   291       6.194 -34.272 -17.553  1.00  0.00
ATOM   4607  HA  ASN   291       6.925 -33.582 -17.131  1.00  0.00
ATOM   4608  CB  ASN   291       6.662 -35.703 -17.288  1.00  0.00
ATOM   4609  HB2 ASN   291       5.804 -36.368 -17.376  1.00  0.00
ATOM   4610  HB3 ASN   291       7.410 -35.976 -18.033  1.00  0.00
ATOM   4611  CG  ASN   291       7.267 -35.872 -15.910  1.00  0.00
ATOM   4612  OD1 ASN   291       8.049 -35.037 -15.455  1.00  0.00
ATOM   4613  ND2 ASN   291       6.912 -36.962 -15.239  1.00  0.00
ATOM   4614 HD21 ASN   291       7.285 -37.126 -14.315  1.00  0.00
ATOM   4615 HD22 ASN   291       6.272 -37.622 -15.657  1.00  0.00
ATOM   4616  C   ASN   291       6.244 -33.984 -19.048  1.00  0.00
ATOM   4617  O   ASN   291       5.368 -34.406 -19.797  1.00  0.00
ATOM   4618  N   GLY   292       7.271 -33.259 -19.477  1.00  0.00
ATOM   4619  H   GLY   292       7.950 -32.901 -18.820  1.00  0.00
ATOM   4620  CA  GLY   292       7.453 -32.959 -20.887  1.00  0.00
ATOM   4621  HA2 GLY   292       8.525 -32.887 -21.066  1.00  0.00
ATOM   4622  HA3 GLY   292       7.046 -33.801 -21.450  1.00  0.00
ATOM   4623  C   GLY   292       6.786 -31.679 -21.362  1.00  0.00
ATOM   4624  O   GLY   292       7.374 -30.915 -22.126  1.00  0.00
ATOM   4625  N   LYS   293       5.552 -31.445 -20.923  1.00  0.00
ATOM   4626  H   LYS   293       5.084 -32.122 -20.338  1.00  0.00
ATOM   4627  CA  LYS   293       4.818 -30.247 -21.320  1.00  0.00
ATOM   4628  HA  LYS   293       4.952 -30.071 -22.387  1.00  0.00
ATOM   4629  CB  LYS   293       3.322 -30.409 -21.034  1.00  0.00
ATOM   4630  HB2 LYS   293       3.199 -30.354 -19.952  1.00  0.00
ATOM   4631  HB3 LYS   293       2.816 -29.563 -21.500  1.00  0.00
ATOM   4632  CG  LYS   293       2.718 -31.707 -21.548  1.00  0.00
ATOM   4633  HG2 LYS   293       3.452 -32.500 -21.403  1.00  0.00
ATOM   4634  HG3 LYS   293       1.829 -31.922 -20.954  1.00  0.00
ATOM   4635  CD  LYS   293       2.338 -31.629 -23.023  1.00  0.00
ATOM   4636  HD2 LYS   293       1.636 -30.806 -23.161  1.00  0.00
ATOM   4637  HD3 LYS   293       3.239 -31.440 -23.607  1.00  0.00
ATOM   4638  CE  LYS   293       1.691 -32.934 -23.493  1.00  0.00
ATOM   4639  HE2 LYS   293       2.469 -33.697 -23.514  1.00  0.00
ATOM   4640  HE3 LYS   293       0.935 -33.209 -22.757  1.00  0.00
ATOM   4641  NZ  LYS   293       1.059 -32.830 -24.839  1.00  0.00
ATOM   4642  HZ1 LYS   293       1.760 -32.576 -25.521  1.00  0.00
ATOM   4643  HZ2 LYS   293       0.652 -33.720 -25.089  1.00  0.00
ATOM   4644  HZ3 LYS   293       0.337 -32.124 -24.819  1.00  0.00
ATOM   4645  C   LYS   293       5.368 -29.008 -20.605  1.00  0.00
ATOM   4646  O   LYS   293       5.918 -29.107 -19.507  1.00  0.00
ATOM   4647  N   SER   294       5.213 -27.845 -21.233  1.00  0.00
ATOM   4648  H   SER   294       4.752 -27.822 -22.130  1.00  0.00
ATOM   4649  CA  SER   294       5.736 -26.593 -20.689  1.00  0.00
ATOM   4650  HA  SER   294       6.687 -26.776 -20.190  1.00  0.00
ATOM   4651  CB  SER   294       5.959 -25.580 -21.805  1.00  0.00
ATOM   4652  HB2 SER   294       6.888 -25.819 -22.323  1.00  0.00
ATOM   4653  HB3 SER   294       5.126 -25.635 -22.508  1.00  0.00
ATOM   4654  OG  SER   294       6.040 -24.272 -21.272  1.00  0.00
ATOM   4655  HG  SER   294       6.180 -23.645 -21.985  1.00  0.00
ATOM   4656  C   SER   294       4.823 -25.981 -19.634  1.00  0.00
ATOM   4657  O   SER   294       3.637 -25.763 -19.878  1.00  0.00
ATOM   4658  N   ASN   295       5.391 -25.679 -18.471  1.00  0.00
ATOM   4659  H   ASN   295       6.382 -25.829 -18.341  1.00  0.00
ATOM   4660  CA  ASN   295       4.614 -25.183 -17.342  1.00  0.00
ATOM   4661  HA  ASN   295       3.598 -24.948 -17.661  1.00  0.00
ATOM   4662  CB  ASN   295       4.549 -26.250 -16.250  1.00  0.00
ATOM   4663  HB2 ASN   295       4.501 -27.234 -16.719  1.00  0.00
ATOM   4664  HB3 ASN   295       5.454 -26.181 -15.646  1.00  0.00
ATOM   4665  CG  ASN   295       3.349 -26.087 -15.343  1.00  0.00
ATOM   4666  OD1 ASN   295       2.597 -25.120 -15.455  1.00  0.00
ATOM   4667  ND2 ASN   295       3.160 -27.041 -14.441  1.00  0.00
ATOM   4668 HD21 ASN   295       2.375 -26.985 -13.808  1.00  0.00
ATOM   4669 HD22 ASN   295       3.803 -27.819 -14.391  1.00  0.00
ATOM   4670  C   ASN   295       5.183 -23.890 -16.770  1.00  0.00
ATOM   4671  O   ASN   295       5.769 -23.088 -17.495  1.00  0.00
ATOM   4672  N   PHE   296       5.008 -23.697 -15.466  1.00  0.00
ATOM   4673  H   PHE   296       4.477 -24.368 -14.931  1.00  0.00
ATOM   4674  CA  PHE   296       5.517 -22.513 -14.780  1.00  0.00
ATOM   4675  HA  PHE   296       6.444 -22.186 -15.252  1.00  0.00
ATOM   4676  CB  PHE   296       4.509 -21.375 -14.849  1.00  0.00
ATOM   4677  HB2 PHE   296       3.489 -21.755 -14.909  1.00  0.00
ATOM   4678  HB3 PHE   296       4.610 -20.746 -13.965  1.00  0.00
ATOM   4679  CG  PHE   296       4.702 -20.487 -16.026  1.00  0.00
ATOM   4680  CD1 PHE   296       5.576 -19.417 -15.957  1.00  0.00
ATOM   4681  HD1 PHE   296       6.117 -19.228 -15.029  1.00  0.00
ATOM   4682  CE1 PHE   296       5.768 -18.595 -17.044  1.00  0.00
ATOM   4683  HE1 PHE   296       6.454 -17.752 -16.978  1.00  0.00
ATOM   4684  CZ  PHE   296       5.086 -18.841 -18.223  1.00  0.00
ATOM   4685  HZ  PHE   296       5.235 -18.192 -19.086  1.00  0.00
ATOM   4686  CE2 PHE   296       4.215 -19.912 -18.304  1.00  0.00
ATOM   4687  HE2 PHE   296       3.677 -20.110 -19.231  1.00  0.00
ATOM   4688  CD2 PHE   296       4.028 -20.729 -17.210  1.00  0.00
ATOM   4689  HD2 PHE   296       3.345 -21.576 -17.273  1.00  0.00
ATOM   4690  C   PHE   296       5.857 -22.793 -13.329  1.00  0.00
ATOM   4691  O   PHE   296       5.078 -23.413 -12.613  1.00  0.00
ATOM   4692  N   LEU   297       7.020 -22.317 -12.901  1.00  0.00
ATOM   4693  H   LEU   297       7.620 -21.806 -13.533  1.00  0.00
ATOM   4694  CA  LEU   297       7.489 -22.554 -11.543  1.00  0.00
ATOM   4695  HA  LEU   297       6.896 -23.340 -11.077  1.00  0.00
ATOM   4696  CB  LEU   297       8.951 -22.990 -11.561  1.00  0.00
ATOM   4697  HB2 LEU   297       8.966 -23.837 -12.248  1.00  0.00
ATOM   4698  HB3 LEU   297       9.543 -22.175 -11.977  1.00  0.00
ATOM   4699  CG  LEU   297       9.542 -23.414 -10.217  1.00  0.00
ATOM   4700  HG  LEU   297       9.508 -22.566  -9.533  1.00  0.00
ATOM   4701  CD1 LEU   297       8.758 -24.570  -9.629  1.00  0.00
ATOM   4702 HD11 LEU   297       8.793 -25.418 -10.313  1.00  0.00
ATOM   4703 HD12 LEU   297       9.195 -24.856  -8.673  1.00  0.00
ATOM   4704 HD13 LEU   297       7.722 -24.267  -9.478  1.00  0.00
ATOM   4705  CD2 LEU   297      10.998 -23.788 -10.379  1.00  0.00
ATOM   4706 HD21 LEU   297      11.554 -22.930 -10.757  1.00  0.00
ATOM   4707 HD22 LEU   297      11.406 -24.088  -9.414  1.00  0.00
ATOM   4708 HD23 LEU   297      11.085 -24.616 -11.082  1.00  0.00
ATOM   4709  C   LEU   297       7.329 -21.318 -10.670  1.00  0.00
ATOM   4710  O   LEU   297       7.908 -20.274 -10.947  1.00  0.00
ATOM   4711  N   ASN   298       6.543 -21.445  -9.609  1.00  0.00
ATOM   4712  H   ASN   298       6.069 -22.317  -9.426  1.00  0.00
ATOM   4713  CA  ASN   298       6.297 -20.327  -8.716  1.00  0.00
ATOM   4714  HA  ASN   298       6.701 -19.411  -9.147  1.00  0.00
ATOM   4715  CB  ASN   298       4.797 -20.143  -8.498  1.00  0.00
ATOM   4716  HB2 ASN   298       4.391 -21.063  -8.077  1.00  0.00
ATOM   4717  HB3 ASN   298       4.640 -19.322  -7.798  1.00  0.00
ATOM   4718  CG  ASN   298       4.058 -19.832  -9.781  1.00  0.00
ATOM   4719  OD1 ASN   298       4.668 -19.622 -10.826  1.00  0.00
ATOM   4720  ND2 ASN   298       2.733 -19.798  -9.706  1.00  0.00
ATOM   4721 HD21 ASN   298       2.188 -19.595 -10.532  1.00  0.00
ATOM   4722 HD22 ASN   298       2.276 -19.975  -8.823  1.00  0.00
ATOM   4723  C   ASN   298       6.986 -20.488  -7.372  1.00  0.00
ATOM   4724  O   ASN   298       7.221 -21.599  -6.904  1.00  0.00
ATOM   4725  N   CYX   299       7.323 -19.358  -6.767  1.00  0.00
ATOM   4726  H   CYX   299       7.273 -18.489  -7.280  1.00  0.00
ATOM   4727  CA  CYX   299       7.755 -19.316  -5.385  1.00  0.00
ATOM   4728  HA  CYX   299       7.475 -20.247  -4.892  1.00  0.00
ATOM   4729  CB  CYX   299       9.262 -19.145  -5.278  1.00  0.00
ATOM   4730  HB2 CYX   299       9.759 -19.998  -5.740  1.00  0.00
ATOM   4731  HB3 CYX   299       9.561 -18.229  -5.790  1.00  0.00
ATOM   4732  SG  CYX   299       9.860 -19.159  -3.572  1.00  0.00
ATOM   4733  C   CYX   299       7.060 -18.132  -4.760  1.00  0.00
ATOM   4734  O   CYX   299       7.301 -16.993  -5.145  1.00  0.00
ATOM   4735  N   TYR   300       6.183 -18.405  -3.808  1.00  0.00
ATOM   4736  H   TYR   300       6.046 -19.356  -3.496  1.00  0.00
ATOM   4737  CA  TYR   300       5.346 -17.368  -3.237  1.00  0.00
ATOM   4738  HA  TYR   300       5.522 -16.422  -3.749  1.00  0.00
ATOM   4739  CB  TYR   300       3.870 -17.742  -3.392  1.00  0.00
ATOM   4740  HB2 TYR   300       3.663 -17.796  -4.461  1.00  0.00
ATOM   4741  HB3 TYR   300       3.758 -18.732  -2.950  1.00  0.00
ATOM   4742  CG  TYR   300       2.899 -16.787  -2.739  1.00  0.00
ATOM   4743  CD1 TYR   300       2.632 -15.545  -3.291  1.00  0.00
ATOM   4744  HD1 TYR   300       3.138 -15.260  -4.213  1.00  0.00
ATOM   4745  CE1 TYR   300       1.745 -14.676  -2.694  1.00  0.00
ATOM   4746  HE1 TYR   300       1.550 -13.699  -3.137  1.00  0.00
ATOM   4747  CZ  TYR   300       1.107 -15.046  -1.534  1.00  0.00
ATOM   4748  OH  TYR   300       0.217 -14.188  -0.934  1.00  0.00
ATOM   4749  HH  TYR   300       0.116 -13.359  -1.407  1.00  0.00
ATOM   4750  CE2 TYR   300       1.352 -16.274  -0.970  1.00  0.00
ATOM   4751  HE2 TYR   300       0.849 -16.567  -0.048  1.00  0.00
ATOM   4752  CD2 TYR   300       2.239 -17.135  -1.573  1.00  0.00
ATOM   4753  HD2 TYR   300       2.434 -18.113  -1.132  1.00  0.00
ATOM   4754  C   TYR   300       5.711 -17.140  -1.783  1.00  0.00
ATOM   4755  O   TYR   300       5.234 -17.836  -0.897  1.00  0.00
ATOM   4756  N   VAL   301       6.576 -16.165  -1.549  1.00  0.00
ATOM   4757  H   VAL   301       7.018 -15.695  -2.326  1.00  0.00
ATOM   4758  CA  VAL   301       6.946 -15.763  -0.197  1.00  0.00
ATOM   4759  HA  VAL   301       6.894 -16.616   0.479  1.00  0.00
ATOM   4760  CB  VAL   301       8.380 -15.191  -0.161  1.00  0.00
ATOM   4761  HB  VAL   301       8.627 -14.917   0.865  1.00  0.00
ATOM   4762  CG1 VAL   301       9.370 -16.221  -0.660  1.00  0.00
ATOM   4763 HG11 VAL   301       9.124 -16.495  -1.686  1.00  0.00
ATOM   4764 HG12 VAL   301      10.376 -15.803  -0.628  1.00  0.00
ATOM   4765 HG13 VAL   301       9.326 -17.107  -0.027  1.00  0.00
ATOM   4766  CG2 VAL   301       8.472 -13.956  -1.013  1.00  0.00
ATOM   4767 HG21 VAL   301       7.779 -13.202  -0.638  1.00  0.00
ATOM   4768 HG22 VAL   301       9.488 -13.565  -0.978  1.00  0.00
ATOM   4769 HG23 VAL   301       8.214 -14.204  -2.043  1.00  0.00
ATOM   4770  C   VAL   301       5.957 -14.717   0.316  1.00  0.00
ATOM   4771  O   VAL   301       5.439 -13.920  -0.461  1.00  0.00
ATOM   4772  N   SER   302       5.693 -14.717   1.617  1.00  0.00
ATOM   4773  H   SER   302       6.166 -15.341   2.255  1.00  0.00
ATOM   4774  CA  SER   302       4.675 -13.836   2.147  1.00  0.00
ATOM   4775  HA  SER   302       4.752 -12.848   1.692  1.00  0.00
ATOM   4776  CB  SER   302       3.303 -14.410   1.832  1.00  0.00
ATOM   4777  HB2 SER   302       2.540 -13.788   2.300  1.00  0.00
ATOM   4778  HB3 SER   302       3.157 -14.414   0.752  1.00  0.00
ATOM   4779  OG  SER   302       3.202 -15.730   2.326  1.00  0.00
ATOM   4780  HG  SER   302       2.333 -16.082   2.122  1.00  0.00
ATOM   4781  C   SER   302       4.788 -13.614   3.640  1.00  0.00
ATOM   4782  O   SER   302       5.485 -14.334   4.333  1.00  0.00
ATOM   4783  N   GLY   303       4.080 -12.607   4.128  1.00  0.00
ATOM   4784  H   GLY   303       3.595 -11.987   3.496  1.00  0.00
ATOM   4785  CA  GLY   303       3.974 -12.358   5.551  1.00  0.00
ATOM   4786  HA2 GLY   303       3.287 -11.523   5.691  1.00  0.00
ATOM   4787  HA3 GLY   303       3.557 -13.253   6.014  1.00  0.00
ATOM   4788  C   GLY   303       5.288 -12.030   6.216  1.00  0.00
ATOM   4789  O   GLY   303       5.438 -12.200   7.422  1.00  0.00
ATOM   4790  N   PHE   304       6.240 -11.555   5.422  1.00  0.00
ATOM   4791  H   PHE   304       6.075 -11.490   4.428  1.00  0.00
ATOM   4792  CA  PHE   304       7.560 -11.193   5.930  1.00  0.00
ATOM   4793  HA  PHE   304       7.685 -11.587   6.938  1.00  0.00
ATOM   4794  CB  PHE   304       8.662 -11.768   5.039  1.00  0.00
ATOM   4795  HB2 PHE   304       9.626 -11.488   5.467  1.00  0.00
ATOM   4796  HB3 PHE   304       8.595 -12.854   4.974  1.00  0.00
ATOM   4797  CG  PHE   304       8.653 -11.250   3.626  1.00  0.00
ATOM   4798  CD1 PHE   304       7.677 -11.646   2.732  1.00  0.00
ATOM   4799  HD1 PHE   304       6.899 -12.334   3.064  1.00  0.00
ATOM   4800  CE1 PHE   304       7.679 -11.184   1.437  1.00  0.00
ATOM   4801  HE1 PHE   304       6.895 -11.497   0.747  1.00  0.00
ATOM   4802  CZ  PHE   304       8.670 -10.327   1.011  1.00  0.00
ATOM   4803  HZ  PHE   304       8.675  -9.962  -0.016  1.00  0.00
ATOM   4804  CE2 PHE   304       9.655  -9.933   1.884  1.00  0.00
ATOM   4805  HE2 PHE   304      10.442  -9.254   1.554  1.00  0.00
ATOM   4806  CD2 PHE   304       9.646 -10.400   3.184  1.00  0.00
ATOM   4807  HD2 PHE   304      10.431 -10.097   3.877  1.00  0.00
ATOM   4808  C   PHE   304       7.733  -9.690   6.069  1.00  0.00
ATOM   4809  O   PHE   304       6.966  -8.908   5.517  1.00  0.00
ATOM   4810  N   HID   305       8.755  -9.292   6.808  1.00  0.00
ATOM   4811  H   HID   305       9.362  -9.970   7.246  1.00  0.00
ATOM   4812  CA  HID   305       9.034  -7.884   7.016  1.00  0.00
ATOM   4813  HA  HID   305       9.028  -7.356   6.062  1.00  0.00
ATOM   4814  CB  HID   305       7.965  -7.271   7.919  1.00  0.00
ATOM   4815  HB2 HID   305       6.992  -7.707   7.694  1.00  0.00
ATOM   4816  HB3 HID   305       8.210  -7.450   8.967  1.00  0.00
ATOM   4817  CG  HID   305       7.818  -5.790   7.762  1.00  0.00
ATOM   4818  ND1 HID   305       8.719  -4.889   8.290  1.00  0.00
ATOM   4819  HD1 HID   305       9.540  -5.142   8.821  1.00  0.00
ATOM   4820  CE1 HID   305       8.335  -3.662   7.992  1.00  0.00
ATOM   4821  HE1 HID   305       8.918  -2.803   8.321  1.00  0.00
ATOM   4822  NE2 HID   305       7.219  -3.734   7.289  1.00  0.00
ATOM   4823  CD2 HID   305       6.874  -5.052   7.132  1.00  0.00
ATOM   4824  HD2 HID   305       5.975  -5.318   6.576  1.00  0.00
ATOM   4825  C   HID   305      10.400  -7.760   7.669  1.00  0.00
ATOM   4826  O   HID   305      10.676  -8.454   8.646  1.00  0.00
ATOM   4827  N   PRO   306      11.262  -6.865   7.163  1.00  0.00
ATOM   4828  CD  PRO   306      12.531  -6.681   7.877  1.00  0.00
ATOM   4829  HD2 PRO   306      12.945  -7.648   8.164  1.00  0.00
ATOM   4830  HD3 PRO   306      12.376  -6.073   8.769  1.00  0.00
ATOM   4831  CG  PRO   306      13.352  -5.991   6.861  1.00  0.00
ATOM   4832  HG2 PRO   306      13.730  -6.691   6.116  1.00  0.00
ATOM   4833  HG3 PRO   306      14.189  -5.464   7.321  1.00  0.00
ATOM   4834  CB  PRO   306      12.392  -5.038   6.267  1.00  0.00
ATOM   4835  HB2 PRO   306      12.735  -4.690   5.293  1.00  0.00
ATOM   4836  HB3 PRO   306      12.199  -4.181   6.912  1.00  0.00
ATOM   4837  CA  PRO   306      11.123  -5.863   6.105  1.00  0.00
ATOM   4838  HA  PRO   306      10.200  -5.319   6.312  1.00  0.00
ATOM   4839  C   PRO   306      11.078  -6.415   4.690  1.00  0.00
ATOM   4840  O   PRO   306      11.030  -7.616   4.473  1.00  0.00
ATOM   4841  N   SER   307      11.117  -5.501   3.728  1.00  0.00
ATOM   4842  H   SER   307      11.273  -4.536   3.980  1.00  0.00
ATOM   4843  CA  SER   307      10.847  -5.815   2.329  1.00  0.00
ATOM   4844  HA  SER   307      10.039  -6.544   2.258  1.00  0.00
ATOM   4845  CB  SER   307      10.428  -4.546   1.579  1.00  0.00
ATOM   4846  HB2 SER   307      10.698  -4.641   0.527  1.00  0.00
ATOM   4847  HB3 SER   307       9.349  -4.415   1.665  1.00  0.00
ATOM   4848  OG  SER   307      11.082  -3.427   2.132  1.00  0.00
ATOM   4849  HG  SER   307      10.816  -2.635   1.659  1.00  0.00
ATOM   4850  C   SER   307      12.009  -6.497   1.612  1.00  0.00
ATOM   4851  O   SER   307      11.788  -7.286   0.704  1.00  0.00
ATOM   4852  N   ASP   308      13.240  -6.193   2.010  1.00  0.00
ATOM   4853  H   ASP   308      13.403  -5.523   2.748  1.00  0.00
ATOM   4854  CA  ASP   308      14.397  -6.765   1.327  1.00  0.00
ATOM   4855  HA  ASP   308      14.312  -6.580   0.256  1.00  0.00
ATOM   4856  CB  ASP   308      15.703  -6.146   1.828  1.00  0.00
ATOM   4857  HB2 ASP   308      15.802  -6.391   2.886  1.00  0.00
ATOM   4858  HB3 ASP   308      16.527  -6.596   1.273  1.00  0.00
ATOM   4859  CG  ASP   308      15.739  -4.641   1.653  1.00  0.00
ATOM   4860  OD1 ASP   308      15.059  -4.127   0.737  1.00  0.00
ATOM   4861  OD2 ASP   308      16.453  -3.968   2.430  1.00  0.00
ATOM   4862  C   ASP   308      14.429  -8.282   1.483  1.00  0.00
ATOM   4863  O   ASP   308      14.718  -8.806   2.563  1.00  0.00
ATOM   4864  N   ILE   309      14.116  -8.981   0.396  1.00  0.00
ATOM   4865  H   ILE   309      13.746  -8.509  -0.416  1.00  0.00
ATOM   4866  CA  ILE   309      14.214 -10.431   0.366  1.00  0.00
ATOM   4867  HA  ILE   309      14.869 -10.814   1.148  1.00  0.00
ATOM   4868  CB  ILE   309      12.830 -11.102   0.482  1.00  0.00
ATOM   4869  HB  ILE   309      12.212 -10.513   1.160  1.00  0.00
ATOM   4870  CG2 ILE   309      12.155 -11.192  -0.865  1.00  0.00
ATOM   4871 HG21 ILE   309      12.772 -11.781  -1.543  1.00  0.00
ATOM   4872 HG22 ILE   309      11.181 -11.669  -0.753  1.00  0.00
ATOM   4873 HG23 ILE   309      12.023 -10.189  -1.273  1.00  0.00
ATOM   4874  CG1 ILE   309      12.977 -12.475   1.154  1.00  0.00
ATOM   4875 HG12 ILE   309      13.613 -13.070   0.498  1.00  0.00
ATOM   4876 HG13 ILE   309      13.492 -12.300   2.098  1.00  0.00
ATOM   4877  CD1 ILE   309      11.676 -13.224   1.416  1.00  0.00
ATOM   4878 HD11 ILE   309      11.160 -13.400   0.472  1.00  0.00
ATOM   4879 HD12 ILE   309      11.895 -14.180   1.892  1.00  0.00
ATOM   4880 HD13 ILE   309      11.039 -12.630   2.072  1.00  0.00
ATOM   4881  C   ILE   309      14.934 -10.891  -0.901  1.00  0.00
ATOM   4882  O   ILE   309      14.837 -10.257  -1.949  1.00  0.00
ATOM   4883  N   GLU   310      15.687 -11.977  -0.787  1.00  0.00
ATOM   4884  H   GLU   310      15.792 -12.418   0.116  1.00  0.00
ATOM   4885  CA  GLU   310      16.362 -12.571  -1.925  1.00  0.00
ATOM   4886  HA  GLU   310      16.306 -11.898  -2.781  1.00  0.00
ATOM   4887  CB  GLU   310      17.830 -12.828  -1.603  1.00  0.00
ATOM   4888  HB2 GLU   310      17.889 -13.007  -0.530  1.00  0.00
ATOM   4889  HB3 GLU   310      18.115 -13.733  -2.138  1.00  0.00
ATOM   4890  CG  GLU   310      18.768 -11.703  -1.979  1.00  0.00
ATOM   4891  HG2 GLU   310      18.468 -11.323  -2.956  1.00  0.00
ATOM   4892  HG3 GLU   310      18.665 -10.913  -1.235  1.00  0.00
ATOM   4893  CD  GLU   310      20.216 -12.157  -2.037  1.00  0.00
ATOM   4894  OE1 GLU   310      20.499 -13.303  -1.623  1.00  0.00
ATOM   4895  OE2 GLU   310      21.070 -11.369  -2.495  1.00  0.00
ATOM   4896  C   GLU   310      15.702 -13.888  -2.249  1.00  0.00
ATOM   4897  O   GLU   310      15.504 -14.713  -1.367  1.00  0.00
ATOM   4898  N   VAL   311      15.365 -14.090  -3.515  1.00  0.00
ATOM   4899  H   VAL   311      15.467 -13.358  -4.203  1.00  0.00
ATOM   4900  CA  VAL   311      14.783 -15.354  -3.935  1.00  0.00
ATOM   4901  HA  VAL   311      14.990 -16.136  -3.205  1.00  0.00
ATOM   4902  CB  VAL   311      13.274 -15.241  -4.111  1.00  0.00
ATOM   4903  HB  VAL   311      13.052 -14.439  -4.816  1.00  0.00
ATOM   4904  CG1 VAL   311      12.721 -16.538  -4.637  1.00  0.00
ATOM   4905 HG11 VAL   311      12.942 -17.340  -3.932  1.00  0.00
ATOM   4906 HG12 VAL   311      11.642 -16.450  -4.760  1.00  0.00
ATOM   4907 HG13 VAL   311      13.179 -16.765  -5.600  1.00  0.00
ATOM   4908  CG2 VAL   311      12.626 -14.886  -2.787  1.00  0.00
ATOM   4909 HG21 VAL   311      13.019 -13.933  -2.434  1.00  0.00
ATOM   4910 HG22 VAL   311      11.547 -14.807  -2.919  1.00  0.00
ATOM   4911 HG23 VAL   311      12.846 -15.664  -2.054  1.00  0.00
ATOM   4912  C   VAL   311      15.400 -15.864  -5.228  1.00  0.00
ATOM   4913  O   VAL   311      15.625 -15.103  -6.170  1.00  0.00
ATOM   4914  N   ASP   312      15.675 -17.164  -5.260  1.00  0.00
ATOM   4915  H   ASP   312      15.483 -17.728  -4.444  1.00  0.00
ATOM   4916  CA  ASP   312      16.272 -17.810  -6.422  1.00  0.00
ATOM   4917  HA  ASP   312      16.179 -17.164  -7.295  1.00  0.00
ATOM   4918  CB  ASP   312      17.753 -18.079  -6.168  1.00  0.00
ATOM   4919  HB2 ASP   312      17.832 -18.660  -5.249  1.00  0.00
ATOM   4920  HB3 ASP   312      18.141 -18.664  -7.001  1.00  0.00
ATOM   4921  CG  ASP   312      18.558 -16.804  -6.029  1.00  0.00
ATOM   4922  OD1 ASP   312      18.574 -16.003  -6.988  1.00  0.00
ATOM   4923  OD2 ASP   312      19.179 -16.605  -4.965  1.00  0.00
ATOM   4924  C   ASP   312      15.554 -19.119  -6.723  1.00  0.00
ATOM   4925  O   ASP   312      15.182 -19.859  -5.812  1.00  0.00
ATOM   4926  N   LEU   313      15.350 -19.401  -8.004  1.00  0.00
ATOM   4927  H   LEU   313      15.546 -18.722  -8.724  1.00  0.00
ATOM   4928  CA  LEU   313      14.779 -20.679  -8.399  1.00  0.00
ATOM   4929  HA  LEU   313      14.290 -21.144  -7.543  1.00  0.00
ATOM   4930  CB  LEU   313      13.746 -20.486  -9.504  1.00  0.00
ATOM   4931  HB2 LEU   313      14.246 -19.920 -10.289  1.00  0.00
ATOM   4932  HB3 LEU   313      13.434 -21.453  -9.896  1.00  0.00
ATOM   4933  CG  LEU   313      12.521 -19.713  -9.024  1.00  0.00
ATOM   4934  HG  LEU   313      12.824 -18.697  -8.771  1.00  0.00
ATOM   4935  CD1 LEU   313      11.454 -19.669 -10.094  1.00  0.00
ATOM   4936 HD11 LEU   313      11.150 -20.684 -10.347  1.00  0.00
ATOM   4937 HD12 LEU   313      10.592 -19.112  -9.726  1.00  0.00
ATOM   4938 HD13 LEU   313      11.851 -19.177 -10.983  1.00  0.00
ATOM   4939  CD2 LEU   313      11.979 -20.348  -7.761  1.00  0.00
ATOM   4940 HD21 LEU   313      12.746 -20.327  -6.985  1.00  0.00
ATOM   4941 HD22 LEU   313      11.105 -19.794  -7.421  1.00  0.00
ATOM   4942 HD23 LEU   313      11.698 -21.381  -7.965  1.00  0.00
ATOM   4943  C   LEU   313      15.911 -21.594  -8.841  1.00  0.00
ATOM   4944  O   LEU   313      16.897 -21.132  -9.404  1.00  0.00
ATOM   4945  N   LEU   314      15.779 -22.889  -8.577  1.00  0.00
ATOM   4946  H   LEU   314      14.920 -23.255  -8.191  1.00  0.00
ATOM   4947  CA  LEU   314      16.899 -23.802  -8.759  1.00  0.00
ATOM   4948  HA  LEU   314      17.707 -23.307  -9.300  1.00  0.00
ATOM   4949  CB  LEU   314      17.426 -24.244  -7.395  1.00  0.00
ATOM   4950  HB2 LEU   314      16.608 -24.809  -6.949  1.00  0.00
ATOM   4951  HB3 LEU   314      18.284 -24.901  -7.538  1.00  0.00
ATOM   4952  CG  LEU   314      17.814 -23.095  -6.469  1.00  0.00
ATOM   4953  HG  LEU   314      16.926 -22.499  -6.262  1.00  0.00
ATOM   4954  CD1 LEU   314      18.389 -23.614  -5.162  1.00  0.00
ATOM   4955 HD11 LEU   314      19.279 -24.210  -5.368  1.00  0.00
ATOM   4956 HD12 LEU   314      18.657 -22.772  -4.523  1.00  0.00
ATOM   4957 HD13 LEU   314      17.646 -24.232  -4.657  1.00  0.00
ATOM   4958  CD2 LEU   314      18.806 -22.191  -7.170  1.00  0.00
ATOM   4959 HD21 LEU   314      18.353 -21.788  -8.076  1.00  0.00
ATOM   4960 HD22 LEU   314      19.082 -21.371  -6.507  1.00  0.00
ATOM   4961 HD23 LEU   314      19.697 -22.762  -7.432  1.00  0.00
ATOM   4962  C   LEU   314      16.589 -25.030  -9.611  1.00  0.00
ATOM   4963  O   LEU   314      15.681 -25.797  -9.297  1.00  0.00
ATOM   4964  N   LYS   315      17.356 -25.221 -10.682  1.00  0.00
ATOM   4965  H   LYS   315      17.993 -24.501 -10.988  1.00  0.00
ATOM   4966  CA  LYS   315      17.260 -26.443 -11.474  1.00  0.00
ATOM   4967  HA  LYS   315      16.347 -26.975 -11.210  1.00  0.00
ATOM   4968  CB  LYS   315      17.229 -26.132 -12.971  1.00  0.00
ATOM   4969  HB2 LYS   315      16.467 -25.368 -13.121  1.00  0.00
ATOM   4970  HB3 LYS   315      18.207 -25.726 -13.230  1.00  0.00
ATOM   4971  CG  LYS   315      16.925 -27.337 -13.863  1.00  0.00
ATOM   4972  HG2 LYS   315      17.810 -27.971 -13.911  1.00  0.00
ATOM   4973  HG3 LYS   315      16.099 -27.899 -13.425  1.00  0.00
ATOM   4974  CD  LYS   315      16.542 -26.886 -15.274  1.00  0.00
ATOM   4975  HD2 LYS   315      15.633 -26.290 -15.197  1.00  0.00
ATOM   4976  HD3 LYS   315      17.352 -26.265 -15.655  1.00  0.00
ATOM   4977  CE  LYS   315      16.305 -28.053 -16.228  1.00  0.00
ATOM   4978  HE2 LYS   315      17.264 -28.530 -16.433  1.00  0.00
ATOM   4979  HE3 LYS   315      15.642 -28.767 -15.740  1.00  0.00
ATOM   4980  NZ  LYS   315      15.688 -27.600 -17.517  1.00  0.00
ATOM   4981  HZ1 LYS   315      16.303 -26.940 -17.971  1.00  0.00
ATOM   4982  HZ2 LYS   315      15.547 -28.397 -18.121  1.00  0.00
ATOM   4983  HZ3 LYS   315      14.799 -27.159 -17.328  1.00  0.00
ATOM   4984  C   LYS   315      18.425 -27.359 -11.145  1.00  0.00
ATOM   4985  O   LYS   315      19.497 -27.250 -11.733  1.00  0.00
ATOM   4986  N   ASN   316      18.209 -28.251 -10.186  1.00  0.00
ATOM   4987  H   ASN   316      17.342 -28.223  -9.667  1.00  0.00
ATOM   4988  CA  ASN   316      19.215 -29.231  -9.795  1.00  0.00
ATOM   4989  HA  ASN   316      18.781 -29.947  -9.099  1.00  0.00
ATOM   4990  CB  ASN   316      19.728 -29.987 -11.017  1.00  0.00
ATOM   4991  HB2 ASN   316      20.029 -29.264 -11.774  1.00  0.00
ATOM   4992  HB3 ASN   316      20.591 -30.586 -10.724  1.00  0.00
ATOM   4993  CG  ASN   316      18.681 -30.904 -11.613  1.00  0.00
ATOM   4994  OD1 ASN   316      18.439 -30.887 -12.819  1.00  0.00
ATOM   4995  ND2 ASN   316      18.050 -31.711 -10.765  1.00  0.00
ATOM   4996 HD21 ASN   316      17.342 -32.344 -11.108  1.00  0.00
ATOM   4997 HD22 ASN   316      18.282 -31.687  -9.781  1.00  0.00
ATOM   4998  C   ASN   316      20.384 -28.623  -9.042  1.00  0.00
ATOM   4999  O   ASN   316      21.432 -29.250  -8.907  1.00  0.00
ATOM   5000  N   GLY   317      20.195 -27.404  -8.545  1.00  0.00
ATOM   5001  H   GLY   317      19.296 -26.955  -8.647  1.00  0.00
ATOM   5002  CA  GLY   317      21.250 -26.686  -7.853  1.00  0.00
ATOM   5003  HA2 GLY   317      20.883 -26.349  -6.883  1.00  0.00
ATOM   5004  HA3 GLY   317      22.105 -27.346  -7.709  1.00  0.00
ATOM   5005  C   GLY   317      21.687 -25.484  -8.658  1.00  0.00
ATOM   5006  O   GLY   317      22.477 -24.673  -8.192  1.00  0.00
ATOM   5007  N   GLU   318      21.158 -25.383  -9.873  1.00  0.00
ATOM   5008  H   GLU   318      20.514 -26.099 -10.179  1.00  0.00
ATOM   5009  CA  GLU   318      21.452 -24.280 -10.786  1.00  0.00
ATOM   5010  HA  GLU   318      22.488 -23.960 -10.671  1.00  0.00
ATOM   5011  CB  GLU   318      21.240 -24.744 -12.230  1.00  0.00
ATOM   5012  HB2 GLU   318      21.860 -25.630 -12.368  1.00  0.00
ATOM   5013  HB3 GLU   318      20.189 -25.020 -12.318  1.00  0.00
ATOM   5014  CG  GLU   318      21.585 -23.714 -13.296  1.00  0.00
ATOM   5015  HG2 GLU   318      20.806 -23.734 -14.059  1.00  0.00
ATOM   5016  HG3 GLU   318      21.600 -22.734 -12.819  1.00  0.00
ATOM   5017  CD  GLU   318      22.928 -23.983 -13.939  1.00  0.00
ATOM   5018  OE1 GLU   318      23.296 -25.172 -14.062  1.00  0.00
ATOM   5019  OE2 GLU   318      23.610 -23.011 -14.327  1.00  0.00
ATOM   5020  C   GLU   318      20.533 -23.096 -10.522  1.00  0.00
ATOM   5021  O   GLU   318      19.317 -23.258 -10.456  1.00  0.00
ATOM   5022  N   ARG   319      21.100 -21.903 -10.376  1.00  0.00
ATOM   5023  H   ARG   319      22.099 -21.794 -10.274  1.00  0.00
ATOM   5024  CA  ARG   319      20.266 -20.713 -10.306  1.00  0.00
ATOM   5025  HA  ARG   319      19.446 -20.892  -9.610  1.00  0.00
ATOM   5026  CB  ARG   319      21.054 -19.491  -9.828  1.00  0.00
ATOM   5027  HB2 ARG   319      21.242 -19.621  -8.762  1.00  0.00
ATOM   5028  HB3 ARG   319      22.002 -19.484 -10.366  1.00  0.00
ATOM   5029  CG  ARG   319      20.328 -18.165 -10.060  1.00  0.00
ATOM   5030  HG2 ARG   319      20.526 -17.847 -11.083  1.00  0.00
ATOM   5031  HG3 ARG   319      19.260 -18.339  -9.933  1.00  0.00
ATOM   5032  CD  ARG   319      20.782 -17.082  -9.097  1.00  0.00
ATOM   5033  HD2 ARG   319      20.393 -16.123  -9.437  1.00  0.00
ATOM   5034  HD3 ARG   319      20.386 -17.303  -8.106  1.00  0.00
ATOM   5035  NE  ARG   319      22.236 -16.991  -9.009  1.00  0.00
ATOM   5036  HE  ARG   319      22.701 -16.365  -9.651  1.00  0.00
ATOM   5037  CZ  ARG   319      22.978 -17.674  -8.142  1.00  0.00
ATOM   5038  NH1 ARG   319      22.403 -18.509  -7.285  1.00  0.00
ATOM   5039 HH11 ARG   319      21.400 -18.624  -7.293  1.00  0.00
ATOM   5040 HH12 ARG   319      22.972 -19.024  -6.628  1.00  0.00
ATOM   5041  NH2 ARG   319      24.298 -17.525  -8.134  1.00  0.00
ATOM   5042 HH21 ARG   319      24.735 -16.892  -8.788  1.00  0.00
ATOM   5043 HH22 ARG   319      24.857 -18.045  -7.473  1.00  0.00
ATOM   5044  C   ARG   319      19.660 -20.453 -11.679  1.00  0.00
ATOM   5045  O   ARG   319      20.375 -20.236 -12.653  1.00  0.00
ATOM   5046  N   ILE   320      18.338 -20.498 -11.753  1.00  0.00
ATOM   5047  H   ILE   320      17.790 -20.754 -10.944  1.00  0.00
ATOM   5048  CA  ILE   320      17.641 -20.192 -12.988  1.00  0.00
ATOM   5049  HA  ILE   320      18.119 -20.669 -13.844  1.00  0.00
ATOM   5050  CB  ILE   320      16.169 -20.634 -12.909  1.00  0.00
ATOM   5051  HB  ILE   320      15.675 -20.073 -12.115  1.00  0.00
ATOM   5052  CG2 ILE   320      15.455 -20.378 -14.231  1.00  0.00
ATOM   5053 HG21 ILE   320      15.948 -20.939 -15.025  1.00  0.00
ATOM   5054 HG22 ILE   320      14.416 -20.698 -14.152  1.00  0.00
ATOM   5055 HG23 ILE   320      15.490 -19.314 -14.464  1.00  0.00
ATOM   5056  CG1 ILE   320      16.088 -22.109 -12.513  1.00  0.00
ATOM   5057 HG12 ILE   320      16.747 -22.660 -13.184  1.00  0.00
ATOM   5058 HG13 ILE   320      16.459 -22.191 -11.492  1.00  0.00
ATOM   5059  CD1 ILE   320      14.704 -22.684 -12.590  1.00  0.00
ATOM   5060 HD11 ILE   320      14.333 -22.603 -13.611  1.00  0.00
ATOM   5061 HD12 ILE   320      14.729 -23.733 -12.294  1.00  0.00
ATOM   5062 HD13 ILE   320      14.044 -22.134 -11.919  1.00  0.00
ATOM   5063  C   ILE   320      17.712 -18.694 -13.220  1.00  0.00
ATOM   5064  O   ILE   320      17.261 -17.917 -12.383  1.00  0.00
ATOM   5065  N   GLU   321      18.288 -18.284 -14.345  1.00  0.00
ATOM   5066  H   GLU   321      18.724 -18.944 -14.974  1.00  0.00
ATOM   5067  CA  GLU   321      18.413 -16.861 -14.640  1.00  0.00
ATOM   5068  HA  GLU   321      18.415 -16.294 -13.710  1.00  0.00
ATOM   5069  CB  GLU   321      19.711 -16.569 -15.392  1.00  0.00
ATOM   5070  HB2 GLU   321      19.904 -17.406 -16.064  1.00  0.00
ATOM   5071  HB3 GLU   321      19.564 -15.661 -15.976  1.00  0.00
ATOM   5072  CG  GLU   321      20.898 -16.385 -14.461  1.00  0.00
ATOM   5073  HG2 GLU   321      20.872 -15.360 -14.090  1.00  0.00
ATOM   5074  HG3 GLU   321      20.779 -17.077 -13.627  1.00  0.00
ATOM   5075  CD  GLU   321      22.225 -16.641 -15.142  1.00  0.00
ATOM   5076  OE1 GLU   321      22.267 -16.626 -16.392  1.00  0.00
ATOM   5077  OE2 GLU   321      23.226 -16.857 -14.425  1.00  0.00
ATOM   5078  C   GLU   321      17.205 -16.311 -15.392  1.00  0.00
ATOM   5079  O   GLU   321      16.490 -17.051 -16.067  1.00  0.00
ATOM   5080  N   LYS   322      16.984 -15.006 -15.254  1.00  0.00
ATOM   5081  H   LYS   322      17.597 -14.474 -14.652  1.00  0.00
ATOM   5082  CA  LYS   322      15.821 -14.332 -15.829  1.00  0.00
ATOM   5083  HA  LYS   322      15.879 -13.266 -15.606  1.00  0.00
ATOM   5084  CB  LYS   322      15.752 -14.511 -17.349  1.00  0.00
ATOM   5085  HB2 LYS   322      16.197 -15.480 -17.578  1.00  0.00
ATOM   5086  HB3 LYS   322      14.697 -14.522 -17.623  1.00  0.00
ATOM   5087  CG  LYS   322      16.473 -13.421 -18.138  1.00  0.00
ATOM   5088  HG2 LYS   322      16.124 -12.449 -17.789  1.00  0.00
ATOM   5089  HG3 LYS   322      17.544 -13.508 -17.959  1.00  0.00
ATOM   5090  CD  LYS   322      16.196 -13.554 -19.630  1.00  0.00
ATOM   5091  HD2 LYS   322      16.629 -12.696 -20.144  1.00  0.00
ATOM   5092  HD3 LYS   322      16.664 -14.469 -19.993  1.00  0.00
ATOM   5093  CE  LYS   322      14.698 -13.606 -19.905  1.00  0.00
ATOM   5094  HE2 LYS   322      14.254 -14.317 -19.208  1.00  0.00
ATOM   5095  HE3 LYS   322      14.289 -12.613 -19.721  1.00  0.00
ATOM   5096  NZ  LYS   322      14.387 -14.020 -21.303  1.00  0.00
ATOM   5097  HZ1 LYS   322      14.766 -14.941 -21.474  1.00  0.00
ATOM   5098  HZ2 LYS   322      13.386 -14.039 -21.433  1.00  0.00
ATOM   5099  HZ3 LYS   322      14.799 -13.362 -21.948  1.00  0.00
ATOM   5100  C   LYS   322      14.501 -14.741 -15.172  1.00  0.00
ATOM   5101  O   LYS   322      13.467 -14.832 -15.837  1.00  0.00
ATOM   5102  N   VAL   323      14.546 -14.979 -13.865  1.00  0.00
ATOM   5103  H   VAL   323      15.434 -15.000 -13.384  1.00  0.00
ATOM   5104  CA  VAL   323      13.337 -15.206 -13.089  1.00  0.00
ATOM   5105  HA  VAL   323      12.597 -15.764 -13.662  1.00  0.00
ATOM   5106  CB  VAL   323      13.634 -15.971 -11.795  1.00  0.00
ATOM   5107  HB  VAL   323      14.391 -15.431 -11.226  1.00  0.00
ATOM   5108  CG1 VAL   323      12.375 -16.101 -10.964  1.00  0.00
ATOM   5109 HG11 VAL   323      11.618 -16.641 -11.532  1.00  0.00
ATOM   5110 HG12 VAL   323      12.600 -16.646 -10.047  1.00  0.00
ATOM   5111 HG13 VAL   323      12.001 -15.108 -10.713  1.00  0.00
ATOM   5112  CG2 VAL   323      14.212 -17.336 -12.105  1.00  0.00
ATOM   5113 HG21 VAL   323      15.139 -17.220 -12.668  1.00  0.00
ATOM   5114 HG22 VAL   323      14.417 -17.865 -11.174  1.00  0.00
ATOM   5115 HG23 VAL   323      13.497 -17.908 -12.697  1.00  0.00
ATOM   5116  C   VAL   323      12.726 -13.860 -12.725  1.00  0.00
ATOM   5117  O   VAL   323      13.389 -13.026 -12.115  1.00  0.00
ATOM   5118  N   GLU   324      11.469 -13.650 -13.103  1.00  0.00
ATOM   5119  H   GLU   324      10.973 -14.357 -13.625  1.00  0.00
ATOM   5120  CA  GLU   324      10.787 -12.389 -12.824  1.00  0.00
ATOM   5121  HA  GLU   324      11.522 -11.595 -12.690  1.00  0.00
ATOM   5122  CB  GLU   324       9.867 -12.011 -13.981  1.00  0.00
ATOM   5123  HB2 GLU   324       9.201 -12.855 -14.159  1.00  0.00
ATOM   5124  HB3 GLU   324       9.282 -11.146 -13.666  1.00  0.00
ATOM   5125  CG  GLU   324      10.610 -11.677 -15.256  1.00  0.00
ATOM   5126  HG2 GLU   324      11.040 -10.682 -15.141  1.00  0.00
ATOM   5127  HG3 GLU   324      11.411 -12.406 -15.380  1.00  0.00
ATOM   5128  CD  GLU   324       9.713 -11.702 -16.472  1.00  0.00
ATOM   5129  OE1 GLU   324       8.485 -11.867 -16.303  1.00  0.00
ATOM   5130  OE2 GLU   324      10.238 -11.559 -17.596  1.00  0.00
ATOM   5131  C   GLU   324       9.992 -12.476 -11.536  1.00  0.00
ATOM   5132  O   GLU   324       9.923 -13.532 -10.919  1.00  0.00
ATOM   5133  N   HID   325       9.392 -11.366 -11.126  1.00  0.00
ATOM   5134  H   HID   325       9.470 -10.506 -11.649  1.00  0.00
ATOM   5135  CA  HID   325       8.660 -11.345  -9.864  1.00  0.00
ATOM   5136  HA  HID   325       8.101 -12.273  -9.743  1.00  0.00
ATOM   5137  CB  HID   325       9.632 -11.206  -8.696  1.00  0.00
ATOM   5138  HB2 HID   325       9.119 -11.358  -7.747  1.00  0.00
ATOM   5139  HB3 HID   325      10.432 -11.938  -8.796  1.00  0.00
ATOM   5140  CG  HID   325      10.286  -9.863  -8.619  1.00  0.00
ATOM   5141  ND1 HID   325       9.922  -8.914  -7.690  1.00  0.00
ATOM   5142  HD1 HID   325       9.202  -9.039  -6.992  1.00  0.00
ATOM   5143  CE1 HID   325      10.660  -7.832  -7.859  1.00  0.00
ATOM   5144  HE1 HID   325      10.526  -6.963  -7.214  1.00  0.00
ATOM   5145  NE2 HID   325      11.485  -8.044  -8.867  1.00  0.00
ATOM   5146  CD2 HID   325      11.269  -9.308  -9.362  1.00  0.00
ATOM   5147  HD2 HID   325      11.857  -9.671 -10.205  1.00  0.00
ATOM   5148  C   HID   325       7.611 -10.240  -9.792  1.00  0.00
ATOM   5149  O   HID   325       7.783  -9.157 -10.349  1.00  0.00
ATOM   5150  N   SER   326       6.529 -10.528  -9.077  1.00  0.00
ATOM   5151  H   SER   326       6.479 -11.421  -8.606  1.00  0.00
ATOM   5152  CA  SER   326       5.391  -9.627  -8.972  1.00  0.00
ATOM   5153  HA  SER   326       4.998  -9.408  -9.964  1.00  0.00
ATOM   5154  CB  SER   326       4.280 -10.271  -8.137  1.00  0.00
ATOM   5155  HB2 SER   326       3.343  -9.757  -8.351  1.00  0.00
ATOM   5156  HB3 SER   326       4.192 -11.319  -8.425  1.00  0.00
ATOM   5157  OG  SER   326       4.561 -10.183  -6.746  1.00  0.00
ATOM   5158  HG  SER   326       3.849 -10.593  -6.250  1.00  0.00
ATOM   5159  C   SER   326       5.758  -8.296  -8.352  1.00  0.00
ATOM   5160  O   SER   326       6.871  -8.114  -7.860  1.00  0.00
ATOM   5161  N   ASP   327       4.800  -7.376  -8.371  1.00  0.00
ATOM   5162  H   ASP   327       3.922  -7.583  -8.826  1.00  0.00
ATOM   5163  CA  ASP   327       4.989  -6.046  -7.810  1.00  0.00
ATOM   5164  HA  ASP   327       6.011  -5.712  -7.986  1.00  0.00
ATOM   5165  CB  ASP   327       4.031  -5.052  -8.463  1.00  0.00
ATOM   5166  HB2 ASP   327       3.034  -5.494  -8.449  1.00  0.00
ATOM   5167  HB3 ASP   327       4.031  -4.139  -7.868  1.00  0.00
ATOM   5168  CG  ASP   327       4.419  -4.724  -9.893  1.00  0.00
ATOM   5169  OD1 ASP   327       5.630  -4.735 -10.199  1.00  0.00
ATOM   5170  OD2 ASP   327       3.516  -4.450 -10.710  1.00  0.00
ATOM   5171  C   ASP   327       4.794  -6.066  -6.301  1.00  0.00
ATOM   5172  O   ASP   327       3.857  -6.681  -5.792  1.00  0.00
ATOM   5173  N   LEU   328       5.684  -5.394  -5.584  1.00  0.00
ATOM   5174  H   LEU   328       6.420  -4.866  -6.031  1.00  0.00
ATOM   5175  CA  LEU   328       5.668  -5.458  -4.132  1.00  0.00
ATOM   5176  HA  LEU   328       5.714  -6.498  -3.810  1.00  0.00
ATOM   5177  CB  LEU   328       6.859  -4.713  -3.544  1.00  0.00
ATOM   5178  HB2 LEU   328       7.752  -5.213  -3.920  1.00  0.00
ATOM   5179  HB3 LEU   328       6.852  -3.679  -3.888  1.00  0.00
ATOM   5180  CG  LEU   328       6.864  -4.741  -2.020  1.00  0.00
ATOM   5181  HG  LEU   328       5.954  -4.275  -1.643  1.00  0.00
ATOM   5182  CD1 LEU   328       6.928  -6.171  -1.552  1.00  0.00
ATOM   5183 HD11 LEU   328       7.838  -6.637  -1.929  1.00  0.00
ATOM   5184 HD12 LEU   328       6.932  -6.197  -0.462  1.00  0.00
ATOM   5185 HD13 LEU   328       6.060  -6.715  -1.925  1.00  0.00
ATOM   5186  CD2 LEU   328       8.025  -3.953  -1.467  1.00  0.00
ATOM   5187 HD21 LEU   328       7.951  -2.917  -1.796  1.00  0.00
ATOM   5188 HD22 LEU   328       8.003  -3.990  -0.377  1.00  0.00
ATOM   5189 HD23 LEU   328       8.960  -4.382  -1.826  1.00  0.00
ATOM   5190  C   LEU   328       4.380  -4.915  -3.529  1.00  0.00
ATOM   5191  O   LEU   328       4.173  -3.704  -3.461  1.00  0.00
ATOM   5192  N   SER   329       3.514  -5.814  -3.081  1.00  0.00
ATOM   5193  H   SER   329       3.632  -6.796  -3.281  1.00  0.00
ATOM   5194  CA  SER   329       2.346  -5.400  -2.324  1.00  0.00
ATOM   5195  HA  SER   329       2.289  -4.312  -2.304  1.00  0.00
ATOM   5196  CB  SER   329       1.068  -5.944  -2.961  1.00  0.00
ATOM   5197  HB2 SER   329       1.137  -5.824  -4.042  1.00  0.00
ATOM   5198  HB3 SER   329       0.980  -7.004  -2.719  1.00  0.00
ATOM   5199  OG  SER   329      -0.076  -5.255  -2.481  1.00  0.00
ATOM   5200  HG  SER   329      -0.863  -5.614  -2.895  1.00  0.00
ATOM   5201  C   SER   329       2.480  -5.892  -0.894  1.00  0.00
ATOM   5202  O   SER   329       3.435  -6.584  -0.557  1.00  0.00
ATOM   5203  N   PHE   330       1.528  -5.520  -0.050  1.00  0.00
ATOM   5204  H   PHE   330       0.846  -4.830  -0.329  1.00  0.00
ATOM   5205  CA  PHE   330       1.486  -6.019   1.315  1.00  0.00
ATOM   5206  HA  PHE   330       1.934  -7.012   1.351  1.00  0.00
ATOM   5207  CB  PHE   330       2.252  -5.104   2.270  1.00  0.00
ATOM   5208  HB2 PHE   330       2.247  -5.506   3.283  1.00  0.00
ATOM   5209  HB3 PHE   330       3.280  -5.014   1.921  1.00  0.00
ATOM   5210  CG  PHE   330       1.706  -3.715   2.358  1.00  0.00
ATOM   5211  CD1 PHE   330       0.549  -3.456   3.062  1.00  0.00
ATOM   5212  HD1 PHE   330       0.026  -4.279   3.548  1.00  0.00
ATOM   5213  CE1 PHE   330       0.053  -2.179   3.154  1.00  0.00
ATOM   5214  HE1 PHE   330      -0.866  -1.988   3.708  1.00  0.00
ATOM   5215  CZ  PHE   330       0.715  -1.145   2.549  1.00  0.00
ATOM   5216  HZ  PHE   330       0.325  -0.130   2.621  1.00  0.00
ATOM   5217  CE2 PHE   330       1.874  -1.388   1.850  1.00  0.00
ATOM   5218  HE2 PHE   330       2.401  -0.564   1.368  1.00  0.00
ATOM   5219  CD2 PHE   330       2.367  -2.663   1.760  1.00  0.00
ATOM   5220  HD2 PHE   330       3.289  -2.853   1.210  1.00  0.00
ATOM   5221  C   PHE   330       0.048  -6.204   1.775  1.00  0.00
ATOM   5222  O   PHE   330      -0.875  -5.644   1.194  1.00  0.00
ATOM   5223  N   SER   331      -0.143  -7.004   2.816  1.00  0.00
ATOM   5224  H   SER   331       0.635  -7.454   3.276  1.00  0.00
ATOM   5225  CA  SER   331      -1.488  -7.346   3.243  1.00  0.00
ATOM   5226  HA  SER   331      -2.206  -7.016   2.491  1.00  0.00
ATOM   5227  CB  SER   331      -1.631  -8.855   3.425  1.00  0.00
ATOM   5228  HB2 SER   331      -2.276  -9.056   4.281  1.00  0.00
ATOM   5229  HB3 SER   331      -2.074  -9.287   2.529  1.00  0.00
ATOM   5230  OG  SER   331      -0.364  -9.430   3.648  1.00  0.00
ATOM   5231  HG  SER   331      -0.459 -10.379   3.762  1.00  0.00
ATOM   5232  C   SER   331      -1.926  -6.601   4.493  1.00  0.00
ATOM   5233  O   SER   331      -1.209  -5.755   5.016  1.00  0.00
ATOM   5234  N   LYS   332      -3.123  -6.940   4.958  1.00  0.00
ATOM   5235  H   LYS   332      -3.594  -7.724   4.528  1.00  0.00
ATOM   5236  CA  LYS   332      -3.829  -6.189   5.990  1.00  0.00
ATOM   5237  HA  LYS   332      -4.133  -5.217   5.600  1.00  0.00
ATOM   5238  CB  LYS   332      -5.087  -6.953   6.440  1.00  0.00
ATOM   5239  HB2 LYS   332      -4.752  -7.732   7.125  1.00  0.00
ATOM   5240  HB3 LYS   332      -5.711  -6.239   6.979  1.00  0.00
ATOM   5241  CG  LYS   332      -5.903  -7.588   5.300  1.00  0.00
ATOM   5242  HG2 LYS   332      -6.928  -7.719   5.647  1.00  0.00
ATOM   5243  HG3 LYS   332      -5.892  -6.903   4.453  1.00  0.00
ATOM   5244  CD  LYS   332      -5.338  -8.931   4.873  1.00  0.00
ATOM   5245  HD2 LYS   332      -4.256  -8.915   5.003  1.00  0.00
ATOM   5246  HD3 LYS   332      -5.767  -9.709   5.503  1.00  0.00
ATOM   5247  CE  LYS   332      -5.664  -9.213   3.440  1.00  0.00
ATOM   5248  HE2 LYS   332      -6.713  -9.490   3.341  1.00  0.00
ATOM   5249  HE3 LYS   332      -5.463  -8.333   2.828  1.00  0.00
ATOM   5250  NZ  LYS   332      -4.815 -10.331   2.985  1.00  0.00
ATOM   5251  HZ1 LYS   332      -5.001 -11.147   3.551  1.00  0.00
ATOM   5252  HZ2 LYS   332      -5.019 -10.538   2.019  1.00  0.00
ATOM   5253  HZ3 LYS   332      -3.843 -10.074   3.076  1.00  0.00
ATOM   5254  C   LYS   332      -2.975  -5.839   7.203  1.00  0.00
ATOM   5255  O   LYS   332      -3.235  -4.845   7.865  1.00  0.00
ATOM   5256  N   ASP   333      -1.960  -6.650   7.489  1.00  0.00
ATOM   5257  H   ASP   333      -1.752  -7.426   6.877  1.00  0.00
ATOM   5258  CA  ASP   333      -1.174  -6.505   8.718  1.00  0.00
ATOM   5259  HA  ASP   333      -1.673  -5.806   9.390  1.00  0.00
ATOM   5260  CB  ASP   333      -1.023  -7.853   9.436  1.00  0.00
ATOM   5261  HB2 ASP   333      -0.522  -7.675  10.387  1.00  0.00
ATOM   5262  HB3 ASP   333      -2.026  -8.239   9.621  1.00  0.00
ATOM   5263  CG  ASP   333      -0.230  -8.870   8.628  1.00  0.00
ATOM   5264  OD1 ASP   333       0.591  -8.458   7.785  1.00  0.00
ATOM   5265  OD2 ASP   333      -0.420 -10.087   8.838  1.00  0.00
ATOM   5266  C   ASP   333       0.197  -5.894   8.472  1.00  0.00
ATOM   5267  O   ASP   333       1.047  -5.883   9.367  1.00  0.00
ATOM   5268  N   TRP   334       0.397  -5.409   7.247  1.00  0.00
ATOM   5269  H   TRP   334      -0.310  -5.578   6.546  1.00  0.00
ATOM   5270  CA  TRP   334       1.625  -4.731   6.842  1.00  0.00
ATOM   5271  HA  TRP   334       1.425  -4.101   5.976  1.00  0.00
ATOM   5272  CB  TRP   334       2.160  -3.856   7.968  1.00  0.00
ATOM   5273  HB2 TRP   334       2.436  -4.469   8.827  1.00  0.00
ATOM   5274  HB3 TRP   334       3.027  -3.288   7.634  1.00  0.00
ATOM   5275  CG  TRP   334       1.169  -2.871   8.454  1.00  0.00
ATOM   5276  CD1 TRP   334       0.609  -2.816   9.689  1.00  0.00
ATOM   5277  HD1 TRP   334       0.925  -3.575  10.405  1.00  0.00
ATOM   5278  NE1 TRP   334      -0.268  -1.770   9.764  1.00  0.00
ATOM   5279  HE1 TRP   334      -0.813  -1.514  10.575  1.00  0.00
ATOM   5280  CE2 TRP   334      -0.283  -1.123   8.558  1.00  0.00
ATOM   5281  CZ2 TRP   334      -1.004  -0.008   8.145  1.00  0.00
ATOM   5282  HZ2 TRP   334      -1.682   0.469   8.853  1.00  0.00
ATOM   5283  CH2 TRP   334      -0.814   0.420   6.864  1.00  0.00
ATOM   5284  HH2 TRP   334      -1.363   1.290   6.504  1.00  0.00
ATOM   5285  CZ3 TRP   334       0.070  -0.228   5.999  1.00  0.00
ATOM   5286  HZ3 TRP   334       0.210   0.125   4.977  1.00  0.00
ATOM   5287  CE3 TRP   334       0.784  -1.322   6.405  1.00  0.00
ATOM   5288  HE3 TRP   334       1.468  -1.786   5.693  1.00  0.00
ATOM   5289  CD2 TRP   334       0.611  -1.792   7.709  1.00  0.00
ATOM   5290  C   TRP   334       2.726  -5.663   6.352  1.00  0.00
ATOM   5291  O   TRP   334       3.803  -5.201   5.997  1.00  0.00
ATOM   5292  N   SER   335       2.460  -6.964   6.329  1.00  0.00
ATOM   5293  H   SER   335       1.569  -7.303   6.662  1.00  0.00
ATOM   5294  CA  SER   335       3.439  -7.939   5.860  1.00  0.00
ATOM   5295  HA  SER   335       4.434  -7.658   6.202  1.00  0.00
ATOM   5296  CB  SER   335       3.109  -9.324   6.405  1.00  0.00
ATOM   5297  HB2 SER   335       4.017  -9.927   6.395  1.00  0.00
ATOM   5298  HB3 SER   335       2.753  -9.219   7.430  1.00  0.00
ATOM   5299  OG  SER   335       2.113  -9.960   5.623  1.00  0.00
ATOM   5300  HG  SER   335       1.926 -10.828   5.988  1.00  0.00
ATOM   5301  C   SER   335       3.467  -7.979   4.342  1.00  0.00
ATOM   5302  O   SER   335       2.465  -7.718   3.697  1.00  0.00
ATOM   5303  N   PHE   336       4.612  -8.328   3.770  1.00  0.00
ATOM   5304  H   PHE   336       5.407  -8.592   4.333  1.00  0.00
ATOM   5305  CA  PHE   336       4.777  -8.272   2.325  1.00  0.00
ATOM   5306  HA  PHE   336       4.043  -7.595   1.889  1.00  0.00
ATOM   5307  CB  PHE   336       6.170  -7.764   1.985  1.00  0.00
ATOM   5308  HB2 PHE   336       6.936  -8.378   2.459  1.00  0.00
ATOM   5309  HB3 PHE   336       6.309  -7.779   0.904  1.00  0.00
ATOM   5310  CG  PHE   336       6.415  -6.360   2.427  1.00  0.00
ATOM   5311  CD1 PHE   336       5.979  -5.297   1.659  1.00  0.00
ATOM   5312  HD1 PHE   336       5.461  -5.494   0.720  1.00  0.00
ATOM   5313  CE1 PHE   336       6.189  -4.011   2.065  1.00  0.00
ATOM   5314  HE1 PHE   336       5.839  -3.182   1.450  1.00  0.00
ATOM   5315  CZ  PHE   336       6.841  -3.762   3.245  1.00  0.00
ATOM   5316  HZ  PHE   336       7.013  -2.734   3.564  1.00  0.00
ATOM   5317  CE2 PHE   336       7.279  -4.808   4.026  1.00  0.00
ATOM   5318  HE2 PHE   336       7.795  -4.612   4.966  1.00  0.00
ATOM   5319  CD2 PHE   336       7.064  -6.101   3.618  1.00  0.00
ATOM   5320  HD2 PHE   336       7.406  -6.931   4.235  1.00  0.00
ATOM   5321  C   PHE   336       4.535  -9.606   1.637  1.00  0.00
ATOM   5322  O   PHE   336       4.503 -10.641   2.284  1.00  0.00
ATOM   5323  N   TYR   337       4.360  -9.573   0.321  1.00  0.00
ATOM   5324  H   TYR   337       4.223  -8.693  -0.155  1.00  0.00
ATOM   5325  CA  TYR   337       4.257 -10.803  -0.455  1.00  0.00
ATOM   5326  HA  TYR   337       4.955 -11.541  -0.059  1.00  0.00
ATOM   5327  CB  TYR   337       2.845 -11.380  -0.390  1.00  0.00
ATOM   5328  HB2 TYR   337       2.830 -12.274  -1.012  1.00  0.00
ATOM   5329  HB3 TYR   337       2.662 -11.656   0.648  1.00  0.00
ATOM   5330  CG  TYR   337       1.776 -10.431  -0.851  1.00  0.00
ATOM   5331  CD1 TYR   337       1.304 -10.467  -2.154  1.00  0.00
ATOM   5332  HD1 TYR   337       1.723 -11.200  -2.843  1.00  0.00
ATOM   5333  CE1 TYR   337       0.320  -9.597  -2.584  1.00  0.00
ATOM   5334  HE1 TYR   337      -0.044  -9.636  -3.611  1.00  0.00
ATOM   5335  CZ  TYR   337      -0.205  -8.678  -1.702  1.00  0.00
ATOM   5336  OH  TYR   337      -1.180  -7.802  -2.114  1.00  0.00
ATOM   5337  HH  TYR   337      -1.423  -7.916  -3.036  1.00  0.00
ATOM   5338  CE2 TYR   337       0.248  -8.628  -0.400  1.00  0.00
ATOM   5339  HE2 TYR   337      -0.168  -7.903   0.299  1.00  0.00
ATOM   5340  CD2 TYR   337       1.233  -9.503   0.017  1.00  0.00
ATOM   5341  HD2 TYR   337       1.594  -9.466   1.045  1.00  0.00
ATOM   5342  C   TYR   337       4.695 -10.619  -1.904  1.00  0.00
ATOM   5343  O   TYR   337       4.383  -9.618  -2.546  1.00  0.00
ATOM   5344  N   LEU   338       5.424 -11.603  -2.415  1.00  0.00
ATOM   5345  H   LEU   338       5.627 -12.424  -1.861  1.00  0.00
ATOM   5346  CA  LEU   338       5.939 -11.543  -3.770  1.00  0.00
ATOM   5347  HA  LEU   338       5.463 -10.729  -4.315  1.00  0.00
ATOM   5348  CB  LEU   338       7.440 -11.300  -3.746  1.00  0.00
ATOM   5349  HB2 LEU   338       7.846 -12.064  -3.083  1.00  0.00
ATOM   5350  HB3 LEU   338       7.810 -11.465  -4.758  1.00  0.00
ATOM   5351  CG  LEU   338       7.876  -9.929  -3.265  1.00  0.00
ATOM   5352  HG  LEU   338       7.556  -9.773  -2.235  1.00  0.00
ATOM   5353  CD1 LEU   338       9.370  -9.861  -3.339  1.00  0.00
ATOM   5354 HD11 LEU   338       9.691 -10.017  -4.369  1.00  0.00
ATOM   5355 HD12 LEU   338       9.707  -8.882  -2.998  1.00  0.00
ATOM   5356 HD13 LEU   338       9.801 -10.635  -2.704  1.00  0.00
ATOM   5357  CD2 LEU   338       7.242  -8.867  -4.128  1.00  0.00
ATOM   5358 HD21 LEU   338       6.157  -8.946  -4.063  1.00  0.00
ATOM   5359 HD22 LEU   338       7.556  -7.883  -3.783  1.00  0.00
ATOM   5360 HD23 LEU   338       7.554  -9.005  -5.163  1.00  0.00
ATOM   5361  C   LEU   338       5.681 -12.846  -4.488  1.00  0.00
ATOM   5362  O   LEU   338       5.547 -13.889  -3.862  1.00  0.00
ATOM   5363  N   LEU   339       5.624 -12.784  -5.808  1.00  0.00
ATOM   5364  H   LEU   339       5.576 -11.899  -6.292  1.00  0.00
ATOM   5365  CA  LEU   339       5.554 -13.998  -6.591  1.00  0.00
ATOM   5366  HA  LEU   339       5.662 -14.860  -5.933  1.00  0.00
ATOM   5367  CB  LEU   339       4.221 -14.108  -7.323  1.00  0.00
ATOM   5368  HB2 LEU   339       3.475 -14.098  -6.528  1.00  0.00
ATOM   5369  HB3 LEU   339       4.074 -13.242  -7.969  1.00  0.00
ATOM   5370  CG  LEU   339       4.071 -15.390  -8.146  1.00  0.00
ATOM   5371  HG  LEU   339       4.633 -15.284  -9.074  1.00  0.00
ATOM   5372  CD1 LEU   339       4.599 -16.584  -7.369  1.00  0.00
ATOM   5373 HD11 LEU   339       4.037 -16.692  -6.440  1.00  0.00
ATOM   5374 HD12 LEU   339       4.485 -17.487  -7.968  1.00  0.00
ATOM   5375 HD13 LEU   339       5.653 -16.432  -7.138  1.00  0.00
ATOM   5376  CD2 LEU   339       2.630 -15.614  -8.570  1.00  0.00
ATOM   5377 HD21 LEU   339       2.294 -14.774  -9.177  1.00  0.00
ATOM   5378 HD22 LEU   339       2.560 -16.533  -9.152  1.00  0.00
ATOM   5379 HD23 LEU   339       1.999 -15.697  -7.685  1.00  0.00
ATOM   5380  C   LEU   339       6.713 -14.065  -7.571  1.00  0.00
ATOM   5381  O   LEU   339       6.756 -13.325  -8.546  1.00  0.00
ATOM   5382  N   TYR   340       7.660 -14.952  -7.289  1.00  0.00
ATOM   5383  H   TYR   340       7.646 -15.440  -6.405  1.00  0.00
ATOM   5384  CA  TYR   340       8.740 -15.237  -8.212  1.00  0.00
ATOM   5385  HA  TYR   340       8.958 -14.357  -8.818  1.00  0.00
ATOM   5386  CB  TYR   340       9.991 -15.616  -7.440  1.00  0.00
ATOM   5387  HB2 TYR   340       9.713 -16.381  -6.714  1.00  0.00
ATOM   5388  HB3 TYR   340      10.706 -16.033  -8.150  1.00  0.00
ATOM   5389  CG  TYR   340      10.617 -14.452  -6.724  1.00  0.00
ATOM   5390  CD1 TYR   340      10.088 -13.974  -5.541  1.00  0.00
ATOM   5391  HD1 TYR   340       9.203 -14.458  -5.127  1.00  0.00
ATOM   5392  CE1 TYR   340      10.660 -12.904  -4.885  1.00  0.00
ATOM   5393  HE1 TYR   340      10.232 -12.533  -3.953  1.00  0.00
ATOM   5394  CZ  TYR   340      11.775 -12.302  -5.415  1.00  0.00
ATOM   5395  OH  TYR   340      12.365 -11.236  -4.780  1.00  0.00
ATOM   5396  HH  TYR   340      11.915 -10.988  -3.968  1.00  0.00
ATOM   5397  CE2 TYR   340      12.316 -12.764  -6.588  1.00  0.00
ATOM   5398  HE2 TYR   340      13.201 -12.287  -7.010  1.00  0.00
ATOM   5399  CD2 TYR   340      11.737 -13.831  -7.232  1.00  0.00
ATOM   5400  HD2 TYR   340      12.164 -14.203  -8.164  1.00  0.00
ATOM   5401  C   TYR   340       8.302 -16.375  -9.112  1.00  0.00
ATOM   5402  O   TYR   340       7.585 -17.268  -8.676  1.00  0.00
ATOM   5403  N   TYR   341       8.723 -16.347 -10.370  1.00  0.00
ATOM   5404  H   TYR   341       9.353 -15.627 -10.693  1.00  0.00
ATOM   5405  CA  TYR   341       8.216 -17.307 -11.340  1.00  0.00
ATOM   5406  HA  TYR   341       8.288 -18.318 -10.938  1.00  0.00
ATOM   5407  CB  TYR   341       6.746 -17.011 -11.654  1.00  0.00
ATOM   5408  HB2 TYR   341       6.416 -17.810 -12.319  1.00  0.00
ATOM   5409  HB3 TYR   341       6.188 -17.063 -10.719  1.00  0.00
ATOM   5410  CG  TYR   341       6.499 -15.670 -12.315  1.00  0.00
ATOM   5411  CD1 TYR   341       7.035 -14.505 -11.792  1.00  0.00
ATOM   5412  HD1 TYR   341       7.648 -14.567 -10.893  1.00  0.00
ATOM   5413  CE1 TYR   341       6.807 -13.281 -12.388  1.00  0.00
ATOM   5414  HE1 TYR   341       7.248 -12.378 -11.968  1.00  0.00
ATOM   5415  CZ  TYR   341       6.023 -13.204 -13.515  1.00  0.00
ATOM   5416  OH  TYR   341       5.789 -11.981 -14.106  1.00  0.00
ATOM   5417  HH  TYR   341       6.220 -11.256 -13.649  1.00  0.00
ATOM   5418  CE2 TYR   341       5.470 -14.345 -14.050  1.00  0.00
ATOM   5419  HE2 TYR   341       4.849 -14.288 -14.943  1.00  0.00
ATOM   5420  CD2 TYR   341       5.708 -15.571 -13.447  1.00  0.00
ATOM   5421  HD2 TYR   341       5.269 -16.477 -13.864  1.00  0.00
ATOM   5422  C   TYR   341       9.022 -17.362 -12.630  1.00  0.00
ATOM   5423  O   TYR   341       9.547 -16.353 -13.093  1.00  0.00
ATOM   5424  N   THR   342       9.106 -18.554 -13.206  1.00  0.00
ATOM   5425  H   THR   342       8.700 -19.359 -12.751  1.00  0.00
ATOM   5426  CA  THR   342       9.784 -18.750 -14.477  1.00  0.00
ATOM   5427  HA  THR   342       9.778 -17.815 -15.039  1.00  0.00
ATOM   5428  CB  THR   342      11.240 -19.189 -14.270  1.00  0.00
ATOM   5429  HB  THR   342      11.800 -18.366 -13.826  1.00  0.00
ATOM   5430  CG2 THR   342      11.307 -20.397 -13.353  1.00  0.00
ATOM   5431 HG21 THR   342      10.749 -21.222 -13.797  1.00  0.00
ATOM   5432 HG22 THR   342      12.347 -20.695 -13.219  1.00  0.00
ATOM   5433 HG23 THR   342      10.874 -20.144 -12.386  1.00  0.00
ATOM   5434  OG1 THR   342      11.821 -19.532 -15.533  1.00  0.00
ATOM   5435  HG1 THR   342      12.732 -19.806 -15.402  1.00  0.00
ATOM   5436  C   THR   342       9.062 -19.808 -15.298  1.00  0.00
ATOM   5437  O   THR   342       8.472 -20.732 -14.744  1.00  0.00
ATOM   5438  N   GLU   343       9.093 -19.662 -16.618  1.00  0.00
ATOM   5439  H   GLU   343       9.432 -18.807 -17.036  1.00  0.00
ATOM   5440  CA  GLU   343       8.589 -20.707 -17.497  1.00  0.00
ATOM   5441  HA  GLU   343       7.612 -21.045 -17.147  1.00  0.00
ATOM   5442  CB  GLU   343       8.440 -20.179 -18.929  1.00  0.00
ATOM   5443  HB2 GLU   343       7.826 -19.280 -18.869  1.00  0.00
ATOM   5444  HB3 GLU   343       9.441 -19.912 -19.269  1.00  0.00
ATOM   5445  CG  GLU   343       7.812 -21.157 -19.917  1.00  0.00
ATOM   5446  HG2 GLU   343       7.111 -21.784 -19.365  1.00  0.00
ATOM   5447  HG3 GLU   343       7.271 -20.576 -20.663  1.00  0.00
ATOM   5448  CD  GLU   343       8.842 -22.038 -20.610  1.00  0.00
ATOM   5449  OE1 GLU   343       8.527 -23.209 -20.906  1.00  0.00
ATOM   5450  OE2 GLU   343       9.968 -21.559 -20.859  1.00  0.00
ATOM   5451  C   GLU   343       9.558 -21.892 -17.428  1.00  0.00
ATOM   5452  O   GLU   343      10.775 -21.702 -17.435  1.00  0.00
ATOM   5453  N   PHE   344       9.024 -23.106 -17.326  1.00  0.00
ATOM   5454  H   PHE   344       8.024 -23.224 -17.255  1.00  0.00
ATOM   5455  CA  PHE   344       9.870 -24.294 -17.234  1.00  0.00
ATOM   5456  HA  PHE   344      10.700 -24.208 -17.934  1.00  0.00
ATOM   5457  CB  PHE   344      10.436 -24.450 -15.821  1.00  0.00
ATOM   5458  HB2 PHE   344      11.381 -24.992 -15.875  1.00  0.00
ATOM   5459  HB3 PHE   344      10.602 -23.476 -15.361  1.00  0.00
ATOM   5460  CG  PHE   344       9.549 -25.223 -14.884  1.00  0.00
ATOM   5461  CD1 PHE   344       8.234 -24.841 -14.672  1.00  0.00
ATOM   5462  HD1 PHE   344       7.840 -23.971 -15.198  1.00  0.00
ATOM   5463  CE1 PHE   344       7.422 -25.553 -13.802  1.00  0.00
ATOM   5464  HE1 PHE   344       6.386 -25.248 -13.652  1.00  0.00
ATOM   5465  CZ  PHE   344       7.925 -26.650 -13.126  1.00  0.00
ATOM   5466  HZ  PHE   344       7.290 -27.210 -12.439  1.00  0.00
ATOM   5467  CE2 PHE   344       9.236 -27.034 -13.322  1.00  0.00
ATOM   5468  HE2 PHE   344       9.637 -27.897 -12.791  1.00  0.00
ATOM   5469  CD2 PHE   344      10.042 -26.322 -14.194  1.00  0.00
ATOM   5470  HD2 PHE   344      11.079 -26.623 -14.347  1.00  0.00
ATOM   5471  C   PHE   344       9.131 -25.560 -17.645  1.00  0.00
ATOM   5472  O   PHE   344       7.905 -25.563 -17.761  1.00  0.00
ATOM   5473  N   THR   345       9.887 -26.633 -17.860  1.00  0.00
ATOM   5474  H   THR   345      10.890 -26.565 -17.753  1.00  0.00
ATOM   5475  CA  THR   345       9.321 -27.907 -18.286  1.00  0.00
ATOM   5476  HA  THR   345       8.240 -27.893 -18.151  1.00  0.00
ATOM   5477  CB  THR   345       9.627 -28.186 -19.766  1.00  0.00
ATOM   5478  HB  THR   345      10.693 -28.040 -19.942  1.00  0.00
ATOM   5479  CG2 THR   345       9.246 -29.608 -20.126  1.00  0.00
ATOM   5480 HG21 THR   345       8.180 -29.754 -19.950  1.00  0.00
ATOM   5481 HG22 THR   345       9.469 -29.789 -21.177  1.00  0.00
ATOM   5482 HG23 THR   345       9.814 -30.304 -19.509  1.00  0.00
ATOM   5483  OG1 THR   345       8.888 -27.275 -20.593  1.00  0.00
ATOM   5484  HG1 THR   345       9.081 -27.452 -21.516  1.00  0.00
ATOM   5485  C   THR   345       9.860 -29.050 -17.437  1.00  0.00
ATOM   5486  O   THR   345      11.032 -29.403 -17.541  1.00  0.00
ATOM   5487  N   PRO   346       8.999 -29.628 -16.586  1.00  0.00
ATOM   5488  CD  PRO   346       7.601 -29.205 -16.400  1.00  0.00
ATOM   5489  HD2 PRO   346       7.157 -28.947 -17.362  1.00  0.00
ATOM   5490  HD3 PRO   346       7.557 -28.341 -15.737  1.00  0.00
ATOM   5491  CG  PRO   346       6.988 -30.416 -15.796  1.00  0.00
ATOM   5492  HG2 PRO   346       6.747 -31.152 -16.563  1.00  0.00
ATOM   5493  HG3 PRO   346       6.084 -30.157 -15.246  1.00  0.00
ATOM   5494  CB  PRO   346       8.053 -30.921 -14.867  1.00  0.00
ATOM   5495  HB2 PRO   346       7.921 -31.988 -14.687  1.00  0.00
ATOM   5496  HB3 PRO   346       8.070 -30.391 -13.914  1.00  0.00
ATOM   5497  CA  PRO   346       9.366 -30.677 -15.626  1.00  0.00
ATOM   5498  HA  PRO   346      10.162 -30.277 -14.998  1.00  0.00
ATOM   5499  C   PRO   346       9.839 -31.977 -16.279  1.00  0.00
ATOM   5500  O   PRO   346       9.609 -32.206 -17.466  1.00  0.00
ATOM   5501  N   THR   347      10.503 -32.818 -15.493  1.00  0.00
ATOM   5502  H   THR   347      10.739 -32.539 -14.551  1.00  0.00
ATOM   5503  CA  THR   347      10.914 -34.139 -15.946  1.00  0.00
ATOM   5504  HA  THR   347      10.180 -34.531 -16.650  1.00  0.00
ATOM   5505  CB  THR   347      12.289 -34.108 -16.637  1.00  0.00
ATOM   5506  HB  THR   347      13.066 -34.038 -15.875  1.00  0.00
ATOM   5507  CG2 THR   347      12.504 -35.372 -17.466  1.00  0.00
ATOM   5508 HG21 THR   347      11.729 -35.443 -18.228  1.00  0.00
ATOM   5509 HG22 THR   347      13.482 -35.330 -17.946  1.00  0.00
ATOM   5510 HG23 THR   347      12.455 -36.245 -16.816  1.00  0.00
ATOM   5511  OG1 THR   347      12.375 -32.960 -17.488  1.00  0.00
ATOM   5512  HG1 THR   347      13.233 -32.943 -17.917  1.00  0.00
ATOM   5513  C   THR   347      10.988 -35.071 -14.748  1.00  0.00
ATOM   5514  O   THR   347      10.872 -34.629 -13.606  1.00  0.00
ATOM   5515  N   GLU   348      11.178 -36.359 -15.009  1.00  0.00
ATOM   5516  H   GLU   348      11.171 -36.693 -15.962  1.00  0.00
ATOM   5517  CA  GLU   348      11.343 -37.330 -13.938  1.00  0.00
ATOM   5518  HA  GLU   348      10.742 -37.034 -13.078  1.00  0.00
ATOM   5519  CB  GLU   348      10.893 -38.716 -14.394  1.00  0.00
ATOM   5520  HB2 GLU   348      11.532 -39.008 -15.228  1.00  0.00
ATOM   5521  HB3 GLU   348      11.049 -39.400 -13.561  1.00  0.00
ATOM   5522  CG  GLU   348       9.445 -38.768 -14.825  1.00  0.00
ATOM   5523  HG2 GLU   348       8.854 -38.216 -14.094  1.00  0.00
ATOM   5524  HG3 GLU   348       9.368 -38.280 -15.797  1.00  0.00
ATOM   5525  CD  GLU   348       8.921 -40.184 -14.930  1.00  0.00
ATOM   5526  OE1 GLU   348       9.515 -41.083 -14.295  1.00  0.00
ATOM   5527  OE2 GLU   348       7.917 -40.397 -15.643  1.00  0.00
ATOM   5528  C   GLU   348      12.795 -37.369 -13.472  1.00  0.00
ATOM   5529  O   GLU   348      13.155 -38.137 -12.578  1.00  0.00
ATOM   5530  N   LYS   349      13.625 -36.531 -14.084  1.00  0.00
ATOM   5531  H   LYS   349      13.304 -35.975 -14.863  1.00  0.00
ATOM   5532  CA  LYS   349      15.031 -36.454 -13.713  1.00  0.00
ATOM   5533  HA  LYS   349      15.233 -37.138 -12.889  1.00  0.00
ATOM   5534  CB  LYS   349      15.920 -36.841 -14.900  1.00  0.00
ATOM   5535  HB2 LYS   349      16.928 -36.500 -14.663  1.00  0.00
ATOM   5536  HB3 LYS   349      15.911 -37.930 -14.961  1.00  0.00
ATOM   5537  CG  LYS   349      15.487 -36.255 -16.236  1.00  0.00
ATOM   5538  HG2 LYS   349      14.504 -36.651 -16.491  1.00  0.00
ATOM   5539  HG3 LYS   349      15.428 -35.171 -16.140  1.00  0.00
ATOM   5540  CD  LYS   349      16.481 -36.614 -17.337  1.00  0.00
ATOM   5541  HD2 LYS   349      17.367 -35.991 -17.212  1.00  0.00
ATOM   5542  HD3 LYS   349      16.754 -37.662 -17.219  1.00  0.00
ATOM   5543  CE  LYS   349      15.896 -36.393 -18.730  1.00  0.00
ATOM   5544  HE2 LYS   349      16.648 -36.699 -19.458  1.00  0.00
ATOM   5545  HE3 LYS   349      15.017 -37.031 -18.826  1.00  0.00
ATOM   5546  NZ  LYS   349      15.511 -34.976 -18.980  1.00  0.00
ATOM   5547  HZ1 LYS   349      16.325 -34.386 -18.891  1.00  0.00
ATOM   5548  HZ2 LYS   349      15.132 -34.890 -19.913  1.00  0.00
ATOM   5549  HZ3 LYS   349      14.814 -34.693 -18.307  1.00  0.00
ATOM   5550  C   LYS   349      15.401 -35.069 -13.182  1.00  0.00
ATOM   5551  O   LYS   349      16.411 -34.902 -12.494  1.00  0.00
ATOM   5552  N   ASP   350      14.571 -34.079 -13.493  1.00  0.00
ATOM   5553  H   ASP   350      13.767 -34.258 -14.077  1.00  0.00
ATOM   5554  CA  ASP   350      14.823 -32.708 -13.065  1.00  0.00
ATOM   5555  HA  ASP   350      15.894 -32.549 -12.942  1.00  0.00
ATOM   5556  CB  ASP   350      14.298 -31.720 -14.108  1.00  0.00
ATOM   5557  HB2 ASP   350      13.310 -32.064 -14.413  1.00  0.00
ATOM   5558  HB3 ASP   350      14.211 -30.739 -13.640  1.00  0.00
ATOM   5559  CG  ASP   350      15.198 -31.621 -15.325  1.00  0.00
ATOM   5560  OD1 ASP   350      16.434 -31.621 -15.154  1.00  0.00
ATOM   5561  OD2 ASP   350      14.670 -31.532 -16.453  1.00  0.00
ATOM   5562  C   ASP   350      14.205 -32.398 -11.702  1.00  0.00
ATOM   5563  O   ASP   350      12.997 -32.549 -11.503  1.00  0.00
ATOM   5564  N   GLU   351      15.047 -31.957 -10.772  1.00  0.00
ATOM   5565  H   GLU   351      16.037 -31.934 -10.971  1.00  0.00
ATOM   5566  CA  GLU   351      14.596 -31.520  -9.456  1.00  0.00
ATOM   5567  HA  GLU   351      13.569 -31.845  -9.290  1.00  0.00
ATOM   5568  CB  GLU   351      15.480 -32.118  -8.366  1.00  0.00
ATOM   5569  HB2 GLU   351      16.493 -31.756  -8.544  1.00  0.00
ATOM   5570  HB3 GLU   351      15.117 -31.729  -7.414  1.00  0.00
ATOM   5571  CG  GLU   351      15.486 -33.637  -8.322  1.00  0.00
ATOM   5572  HG2 GLU   351      14.544 -33.959  -7.880  1.00  0.00
ATOM   5573  HG3 GLU   351      15.552 -34.007  -9.346  1.00  0.00
ATOM   5574  CD  GLU   351      16.645 -34.191  -7.507  1.00  0.00
ATOM   5575  OE1 GLU   351      17.624 -33.447  -7.277  1.00  0.00
ATOM   5576  OE2 GLU   351      16.580 -35.373  -7.101  1.00  0.00
ATOM   5577  C   GLU   351      14.642 -30.001  -9.370  1.00  0.00
ATOM   5578  O   GLU   351      15.610 -29.378  -9.793  1.00  0.00
ATOM   5579  N   TYR   352      13.594 -29.407  -8.817  1.00  0.00
ATOM   5580  H   TYR   352      12.812 -29.951  -8.481  1.00  0.00
ATOM   5581  CA  TYR   352      13.515 -27.956  -8.722  1.00  0.00
ATOM   5582  HA  TYR   352      14.442 -27.509  -9.081  1.00  0.00
ATOM   5583  CB  TYR   352      12.360 -27.437  -9.573  1.00  0.00
ATOM   5584  HB2 TYR   352      11.471 -27.999  -9.287  1.00  0.00
ATOM   5585  HB3 TYR   352      12.221 -26.386  -9.322  1.00  0.00
ATOM   5586  CG  TYR   352      12.585 -27.573 -11.061  1.00  0.00
ATOM   5587  CD1 TYR   352      13.113 -26.526 -11.796  1.00  0.00
ATOM   5588  HD1 TYR   352      13.367 -25.599 -11.281  1.00  0.00
ATOM   5589  CE1 TYR   352      13.320 -26.637 -13.152  1.00  0.00
ATOM   5590  HE1 TYR   352      13.737 -25.802 -13.716  1.00  0.00
ATOM   5591  CZ  TYR   352      13.000 -27.805 -13.794  1.00  0.00
ATOM   5592  OH  TYR   352      13.211 -27.897 -15.150  1.00  0.00
ATOM   5593  HH  TYR   352      13.579 -27.095 -15.528  1.00  0.00
ATOM   5594  CE2 TYR   352      12.473 -28.868 -13.089  1.00  0.00
ATOM   5595  HE2 TYR   352      12.219 -29.798 -13.597  1.00  0.00
ATOM   5596  CD2 TYR   352      12.269 -28.746 -11.729  1.00  0.00
ATOM   5597  HD2 TYR   352      11.853 -29.579 -11.163  1.00  0.00
ATOM   5598  C   TYR   352      13.343 -27.521  -7.274  1.00  0.00
ATOM   5599  O   TYR   352      12.894 -28.304  -6.440  1.00  0.00
ATOM   5600  N   ALA   353      13.706 -26.276  -6.976  1.00  0.00
ATOM   5601  H   ALA   353      14.164 -25.700  -7.668  1.00  0.00
ATOM   5602  CA  ALA   353      13.568 -25.749  -5.618  1.00  0.00
ATOM   5603  HA  ALA   353      12.585 -26.089  -5.295  1.00  0.00
ATOM   5604  CB  ALA   353      14.611 -26.347  -4.702  1.00  0.00
ATOM   5605  HB1 ALA   353      15.600 -26.008  -5.008  1.00  0.00
ATOM   5606  HB2 ALA   353      14.420 -26.030  -3.677  1.00  0.00
ATOM   5607  HB3 ALA   353      14.566 -27.434  -4.761  1.00  0.00
ATOM   5608  C   ALA   353      13.589 -24.225  -5.509  1.00  0.00
ATOM   5609  O   ALA   353      13.642 -23.504  -6.503  1.00  0.00
ATOM   5610  N   CYX   354      13.550 -23.750  -4.274  1.00  0.00
ATOM   5611  H   CYX   354      13.663 -24.378  -3.492  1.00  0.00
ATOM   5612  CA  CYX   354      13.389 -22.340  -4.001  1.00  0.00
ATOM   5613  HA  CYX   354      13.565 -21.754  -4.903  1.00  0.00
ATOM   5614  CB  CYX   354      11.963 -22.085  -3.524  1.00  0.00
ATOM   5615  HB2 CYX   354      11.260 -22.388  -4.300  1.00  0.00
ATOM   5616  HB3 CYX   354      11.774 -22.661  -2.617  1.00  0.00
ATOM   5617  SG  CYX   354      11.486 -20.353  -3.266  1.00  0.00
ATOM   5618  C   CYX   354      14.358 -22.002  -2.897  1.00  0.00
ATOM   5619  O   CYX   354      14.224 -22.505  -1.787  1.00  0.00
ATOM   5620  N   ARG   355      15.355 -21.176  -3.198  1.00  0.00
ATOM   5621  H   ARG   355      15.551 -20.913  -4.153  1.00  0.00
ATOM   5622  CA  ARG   355      16.242 -20.687  -2.151  1.00  0.00
ATOM   5623  HA  ARG   355      16.110 -21.300  -1.260  1.00  0.00
ATOM   5624  CB  ARG   355      17.713 -20.741  -2.568  1.00  0.00
ATOM   5625  HB2 ARG   355      17.900 -21.718  -3.012  1.00  0.00
ATOM   5626  HB3 ARG   355      17.877 -19.965  -3.316  1.00  0.00
ATOM   5627  CG  ARG   355      18.663 -20.526  -1.395  1.00  0.00
ATOM   5628  HG2 ARG   355      18.184 -19.832  -0.704  1.00  0.00
ATOM   5629  HG3 ARG   355      18.804 -21.488  -0.903  1.00  0.00
ATOM   5630  CD  ARG   355      20.018 -19.967  -1.818  1.00  0.00
ATOM   5631  HD2 ARG   355      19.857 -19.065  -2.407  1.00  0.00
ATOM   5632  HD3 ARG   355      20.591 -19.721  -0.925  1.00  0.00
ATOM   5633  NE  ARG   355      20.787 -20.918  -2.619  1.00  0.00
ATOM   5634  HE  ARG   355      21.060 -21.783  -2.175  1.00  0.00
ATOM   5635  CZ  ARG   355      21.139 -20.716  -3.887  1.00  0.00
ATOM   5636  NH1 ARG   355      20.799 -19.590  -4.503  1.00  0.00
ATOM   5637 HH11 ARG   355      20.271 -18.886  -4.007  1.00  0.00
ATOM   5638 HH12 ARG   355      21.068 -19.443  -5.465  1.00  0.00
ATOM   5639  NH2 ARG   355      21.837 -21.637  -4.538  1.00  0.00
ATOM   5640 HH21 ARG   355      22.101 -22.491  -4.069  1.00  0.00
ATOM   5641 HH22 ARG   355      22.101 -21.479  -5.500  1.00  0.00
ATOM   5642  C   ARG   355      15.856 -19.268  -1.754  1.00  0.00
ATOM   5643  O   ARG   355      15.863 -18.352  -2.571  1.00  0.00
ATOM   5644  N   VAL   356      15.518 -19.096  -0.486  1.00  0.00
ATOM   5645  H   VAL   356      15.546 -19.872   0.161  1.00  0.00
ATOM   5646  CA  VAL   356      15.071 -17.811   0.005  1.00  0.00
ATOM   5647  HA  VAL   356      15.135 -17.037  -0.760  1.00  0.00
ATOM   5648  CB  VAL   356      13.626 -17.887   0.503  1.00  0.00
ATOM   5649  HB  VAL   356      13.494 -18.808   1.071  1.00  0.00
ATOM   5650  CG1 VAL   356      13.306 -16.693   1.391  1.00  0.00
ATOM   5651 HG11 VAL   356      13.438 -15.772   0.823  1.00  0.00
ATOM   5652 HG12 VAL   356      12.275 -16.763   1.737  1.00  0.00
ATOM   5653 HG13 VAL   356      13.978 -16.688   2.250  1.00  0.00
ATOM   5654  CG2 VAL   356      12.674 -17.961  -0.675  1.00  0.00
ATOM   5655 HG21 VAL   356      12.896 -18.849  -1.266  1.00  0.00
ATOM   5656 HG22 VAL   356      11.648 -18.016  -0.311  1.00  0.00
ATOM   5657 HG23 VAL   356      12.792 -17.073  -1.295  1.00  0.00
ATOM   5658  C   VAL   356      15.956 -17.324   1.133  1.00  0.00
ATOM   5659  O   VAL   356      16.191 -18.030   2.104  1.00  0.00
ATOM   5660  N   ASN   357      16.450 -16.106   0.996  1.00  0.00
ATOM   5661  H   ASN   357      16.338 -15.587   0.137  1.00  0.00
ATOM   5662  CA  ASN   357      17.210 -15.505   2.062  1.00  0.00
ATOM   5663  HA  ASN   357      17.261 -16.188   2.910  1.00  0.00
ATOM   5664  CB  ASN   357      18.625 -15.199   1.599  1.00  0.00
ATOM   5665  HB2 ASN   357      18.954 -15.984   0.918  1.00  0.00
ATOM   5666  HB3 ASN   357      18.623 -14.243   1.075  1.00  0.00
ATOM   5667  CG  ASN   357      19.594 -15.119   2.744  1.00  0.00
ATOM   5668  OD1 ASN   357      19.192 -15.142   3.908  1.00  0.00
ATOM   5669  ND2 ASN   357      20.883 -15.026   2.428  1.00  0.00
ATOM   5670 HD21 ASN   357      21.577 -14.968   3.160  1.00  0.00
ATOM   5671 HD22 ASN   357      21.162 -15.013   1.457  1.00  0.00
ATOM   5672  C   ASN   357      16.507 -14.246   2.523  1.00  0.00
ATOM   5673  O   ASN   357      15.959 -13.507   1.716  1.00  0.00
ATOM   5674  N   HIE   358      16.510 -14.017   3.827  1.00  0.00
ATOM   5675  H   HIE   358      16.965 -14.668   4.452  1.00  0.00
ATOM   5676  CA  HIE   358      15.846 -12.864   4.400  1.00  0.00
ATOM   5677  HA  HIE   358      15.950 -12.008   3.733  1.00  0.00
ATOM   5678  CB  HIE   358      14.362 -13.147   4.601  1.00  0.00
ATOM   5679  HB2 HIE   358      13.913 -13.474   3.664  1.00  0.00
ATOM   5680  HB3 HIE   358      14.226 -13.920   5.358  1.00  0.00
ATOM   5681  CG  HIE   358      13.580 -11.962   5.058  1.00  0.00
ATOM   5682  ND1 HIE   358      13.373 -11.678   6.388  1.00  0.00
ATOM   5683  CE1 HIE   358      12.650 -10.579   6.492  1.00  0.00
ATOM   5684  HE1 HIE   358      12.374 -10.186   7.471  1.00  0.00
ATOM   5685  NE2 HIE   358      12.384 -10.140   5.276  1.00  0.00
ATOM   5686  HE2 HIE   358      11.847  -9.316   5.046  1.00  0.00
ATOM   5687  CD2 HIE   358      12.957 -10.986   4.362  1.00  0.00
ATOM   5688  HD2 HIE   358      12.849 -10.789   3.295  1.00  0.00
ATOM   5689  C   HIE   358      16.508 -12.531   5.720  1.00  0.00
ATOM   5690  O   HIE   358      17.111 -13.387   6.349  1.00  0.00
ATOM   5691  N   VAL   359      16.399 -11.279   6.132  1.00  0.00
ATOM   5692  H   VAL   359      15.885 -10.611   5.575  1.00  0.00
ATOM   5693  CA  VAL   359      17.098 -10.800   7.313  1.00  0.00
ATOM   5694  HA  VAL   359      18.168 -11.007   7.298  1.00  0.00
ATOM   5695  CB  VAL   359      16.892  -9.277   7.476  1.00  0.00
ATOM   5696  HB  VAL   359      17.862  -8.781   7.446  1.00  0.00
ATOM   5697  CG1 VAL   359      16.009  -8.740   6.350  1.00  0.00
ATOM   5698 HG11 VAL   359      15.039  -9.237   6.380  1.00  0.00
ATOM   5699 HG12 VAL   359      15.871  -7.666   6.475  1.00  0.00
ATOM   5700 HG13 VAL   359      16.486  -8.935   5.389  1.00  0.00
ATOM   5701  CG2 VAL   359      16.321  -8.951   8.848  1.00  0.00
ATOM   5702 HG21 VAL   359      17.010  -9.296   9.620  1.00  0.00
ATOM   5703 HG22 VAL   359      16.185  -7.874   8.939  1.00  0.00
ATOM   5704 HG23 VAL   359      15.360  -9.450   8.970  1.00  0.00
ATOM   5705  C   VAL   359      16.721 -11.544   8.593  1.00  0.00
ATOM   5706  O   VAL   359      17.392 -11.413   9.611  1.00  0.00
ATOM   5707  N   THR   360      15.664 -12.344   8.540  1.00  0.00
ATOM   5708  H   THR   360      15.139 -12.462   7.686  1.00  0.00
ATOM   5709  CA  THR   360      15.208 -13.044   9.733  1.00  0.00
ATOM   5710  HA  THR   360      15.740 -12.672  10.609  1.00  0.00
ATOM   5711  CB  THR   360      13.698 -12.856   9.959  1.00  0.00
ATOM   5712  HB  THR   360      13.414 -13.361  10.881  1.00  0.00
ATOM   5713  CG2 THR   360      13.349 -11.376  10.062  1.00  0.00
ATOM   5714 HG21 THR   360      13.633 -10.870   9.139  1.00  0.00
ATOM   5715 HG22 THR   360      12.276 -11.266  10.222  1.00  0.00
ATOM   5716 HG23 THR   360      13.888 -10.933  10.899  1.00  0.00
ATOM   5717  OG1 THR   360      12.974 -13.441   8.872  1.00  0.00
ATOM   5718  HG1 THR   360      12.032 -13.322   9.015  1.00  0.00
ATOM   5719  C   THR   360      15.504 -14.534   9.664  1.00  0.00
ATOM   5720  O   THR   360      14.977 -15.313  10.457  1.00  0.00
ATOM   5721  N   LEU   361      16.340 -14.925   8.709  1.00  0.00
ATOM   5722  H   LEU   361      16.706 -14.252   8.051  1.00  0.00
ATOM   5723  CA  LEU   361      16.727 -16.318   8.560  1.00  0.00
ATOM   5724  HA  LEU   361      16.153 -16.934   9.252  1.00  0.00
ATOM   5725  CB  LEU   361      16.463 -16.808   7.134  1.00  0.00
ATOM   5726  HB2 LEU   361      17.200 -16.276   6.533  1.00  0.00
ATOM   5727  HB3 LEU   361      16.671 -17.878   7.100  1.00  0.00
ATOM   5728  CG  LEU   361      15.069 -16.545   6.578  1.00  0.00
ATOM   5729  HG  LEU   361      14.985 -15.486   6.334  1.00  0.00
ATOM   5730  CD1 LEU   361      14.817 -17.373   5.332  1.00  0.00
ATOM   5731 HD11 LEU   361      14.902 -18.432   5.576  1.00  0.00
ATOM   5732 HD12 LEU   361      13.815 -17.167   4.955  1.00  0.00
ATOM   5733 HD13 LEU   361      15.552 -17.116   4.570  1.00  0.00
ATOM   5734  CD2 LEU   361      14.052 -16.840   7.634  1.00  0.00
ATOM   5735 HD21 LEU   361      14.227 -16.199   8.498  1.00  0.00
ATOM   5736 HD22 LEU   361      13.053 -16.653   7.239  1.00  0.00
ATOM   5737 HD23 LEU   361      14.132 -17.884   7.935  1.00  0.00
ATOM   5738  C   LEU   361      18.202 -16.494   8.891  1.00  0.00
ATOM   5739  O   LEU   361      19.065 -15.960   8.197  1.00  0.00
ATOM   5740  N   SER   362      18.476 -17.251   9.947  1.00  0.00
ATOM   5741  H   SER   362      17.717 -17.560  10.537  1.00  0.00
ATOM   5742  CA  SER   362      19.838 -17.595  10.336  1.00  0.00
ATOM   5743  HA  SER   362      20.352 -16.717  10.727  1.00  0.00
ATOM   5744  CB  SER   362      19.807 -18.663  11.420  1.00  0.00
ATOM   5745  HB2 SER   362      20.733 -19.237  11.385  1.00  0.00
ATOM   5746  HB3 SER   362      19.715 -18.184  12.394  1.00  0.00
ATOM   5747  OG  SER   362      18.706 -19.531  11.212  1.00  0.00
ATOM   5748  HG  SER   362      18.694 -20.201  11.899  1.00  0.00
ATOM   5749  C   SER   362      20.694 -18.061   9.154  1.00  0.00
ATOM   5750  O   SER   362      21.922 -18.011   9.209  1.00  0.00
ATOM   5751  N   GLN   363      20.039 -18.523   8.093  1.00  0.00
ATOM   5752  H   GLN   363      19.068 -18.783   8.178  1.00  0.00
ATOM   5753  CA  GLN   363      20.708 -18.751   6.815  1.00  0.00
ATOM   5754  HA  GLN   363      21.160 -17.821   6.471  1.00  0.00
ATOM   5755  CB  GLN   363      21.803 -19.807   6.941  1.00  0.00
ATOM   5756  HB2 GLN   363      22.589 -19.536   6.236  1.00  0.00
ATOM   5757  HB3 GLN   363      22.191 -19.742   7.958  1.00  0.00
ATOM   5758  CG  GLN   363      21.346 -21.219   6.666  1.00  0.00
ATOM   5759  HG2 GLN   363      20.630 -21.204   5.845  1.00  0.00
ATOM   5760  HG3 GLN   363      22.215 -21.813   6.381  1.00  0.00
ATOM   5761  CD  GLN   363      20.688 -21.870   7.871  1.00  0.00
ATOM   5762  OE1 GLN   363      20.397 -23.074   7.869  1.00  0.00
ATOM   5763  NE2 GLN   363      20.455 -21.078   8.912  1.00  0.00
ATOM   5764 HE21 GLN   363      20.020 -21.455   9.742  1.00  0.00
ATOM   5765 HE22 GLN   363      20.714 -20.103   8.868  1.00  0.00
ATOM   5766  C   GLN   363      19.688 -19.137   5.747  1.00  0.00
ATOM   5767  O   GLN   363      18.559 -19.497   6.073  1.00  0.00
ATOM   5768  N   PRO   364      20.080 -19.046   4.465  1.00  0.00
ATOM   5769  CD  PRO   364      21.426 -18.800   3.937  1.00  0.00
ATOM   5770  HD2 PRO   364      22.184 -19.095   4.662  1.00  0.00
ATOM   5771  HD3 PRO   364      21.553 -17.746   3.689  1.00  0.00
ATOM   5772  CG  PRO   364      21.421 -19.668   2.732  1.00  0.00
ATOM   5773  HG2 PRO   364      21.590 -20.708   3.012  1.00  0.00
ATOM   5774  HG3 PRO   364      22.193 -19.351   2.030  1.00  0.00
ATOM   5775  CB  PRO   364      20.064 -19.474   2.152  1.00  0.00
ATOM   5776  HB2 PRO   364      19.794 -20.390   1.627  1.00  0.00
ATOM   5777  HB3 PRO   364      19.971 -18.626   1.474  1.00  0.00
ATOM   5778  CA  PRO   364      19.140 -19.277   3.369  1.00  0.00
ATOM   5779  HA  PRO   364      18.487 -18.409   3.280  1.00  0.00
ATOM   5780  C   PRO   364      18.305 -20.514   3.620  1.00  0.00
ATOM   5781  O   PRO   364      18.815 -21.511   4.101  1.00  0.00
ATOM   5782  N   LYS   365      17.020 -20.428   3.315  1.00  0.00
ATOM   5783  H   LYS   365      16.650 -19.574   2.923  1.00  0.00
ATOM   5784  CA  LYS   365      16.110 -21.528   3.542  1.00  0.00
ATOM   5785  HA  LYS   365      16.603 -22.309   4.121  1.00  0.00
ATOM   5786  CB  LYS   365      14.892 -21.041   4.320  1.00  0.00
ATOM   5787  HB2 LYS   365      15.242 -20.745   5.309  1.00  0.00
ATOM   5788  HB3 LYS   365      14.506 -20.168   3.796  1.00  0.00
ATOM   5789  CG  LYS   365      13.796 -22.068   4.461  1.00  0.00
ATOM   5790  HG2 LYS   365      13.193 -22.060   3.554  1.00  0.00
ATOM   5791  HG3 LYS   365      14.253 -23.050   4.586  1.00  0.00
ATOM   5792  CD  LYS   365      12.913 -21.766   5.658  1.00  0.00
ATOM   5793  HD2 LYS   365      13.526 -21.779   6.559  1.00  0.00
ATOM   5794  HD3 LYS   365      12.476 -20.776   5.531  1.00  0.00
ATOM   5795  CE  LYS   365      11.800 -22.799   5.787  1.00  0.00
ATOM   5796  HE2 LYS   365      11.301 -22.641   6.742  1.00  0.00
ATOM   5797  HE3 LYS   365      11.091 -22.635   4.976  1.00  0.00
ATOM   5798  NZ  LYS   365      12.319 -24.200   5.720  1.00  0.00
ATOM   5799  HZ1 LYS   365      12.976 -24.351   6.472  1.00  0.00
ATOM   5800  HZ2 LYS   365      11.550 -24.848   5.809  1.00  0.00
ATOM   5801  HZ3 LYS   365      12.781 -24.346   4.834  1.00  0.00
ATOM   5802  C   LYS   365      15.694 -22.083   2.202  1.00  0.00
ATOM   5803  O   LYS   365      15.188 -21.356   1.356  1.00  0.00
ATOM   5804  N   ILE   366      15.916 -23.377   2.004  1.00  0.00
ATOM   5805  H   ILE   366      16.339 -23.943   2.727  1.00  0.00
ATOM   5806  CA  ILE   366      15.578 -24.014   0.736  1.00  0.00
ATOM   5807  HA  ILE   366      15.270 -23.254   0.018  1.00  0.00
ATOM   5808  CB  ILE   366      16.745 -24.800   0.169  1.00  0.00
ATOM   5809  HB  ILE   366      17.067 -25.549   0.892  1.00  0.00
ATOM   5810  CG2 ILE   366      16.316 -25.479  -1.097  1.00  0.00
ATOM   5811 HG21 ILE   366      15.995 -24.730  -1.822  1.00  0.00
ATOM   5812 HG22 ILE   366      17.153 -26.045  -1.507  1.00  0.00
ATOM   5813 HG23 ILE   366      15.489 -26.157  -0.885  1.00  0.00
ATOM   5814  CG1 ILE   366      17.904 -23.841  -0.087  1.00  0.00
ATOM   5815 HG12 ILE   366      17.518 -23.026  -0.699  1.00  0.00
ATOM   5816 HG13 ILE   366      18.219 -23.450   0.881  1.00  0.00
ATOM   5817  CD1 ILE   366      19.061 -24.461  -0.766  1.00  0.00
ATOM   5818 HD11 ILE   366      18.747 -24.852  -1.735  1.00  0.00
ATOM   5819 HD12 ILE   366      19.841 -23.715  -0.912  1.00  0.00
ATOM   5820 HD13 ILE   366      19.448 -25.276  -0.155  1.00  0.00
ATOM   5821  C   ILE   366      14.419 -24.960   0.865  1.00  0.00
ATOM   5822  O   ILE   366      14.444 -25.865   1.683  1.00  0.00
ATOM   5823  N   VAL   367      13.402 -24.739   0.045  1.00  0.00
ATOM   5824  H   VAL   367      13.397 -23.915  -0.539  1.00  0.00
ATOM   5825  CA  VAL   367      12.249 -25.625  -0.001  1.00  0.00
ATOM   5826  HA  VAL   367      12.371 -26.467   0.680  1.00  0.00
ATOM   5827  CB  VAL   367      10.949 -24.892   0.355  1.00  0.00
ATOM   5828  HB  VAL   367      10.816 -24.904   1.437  1.00  0.00
ATOM   5829  CG1 VAL   367      11.010 -23.461  -0.129  1.00  0.00
ATOM   5830 HG11 VAL   367      11.143 -23.448  -1.211  1.00  0.00
ATOM   5831 HG12 VAL   367      10.083 -22.950   0.129  1.00  0.00
ATOM   5832 HG13 VAL   367      11.849 -22.952   0.346  1.00  0.00
ATOM   5833  CG2 VAL   367       9.761 -25.612  -0.242  1.00  0.00
ATOM   5834 HG21 VAL   367       9.716 -26.628   0.151  1.00  0.00
ATOM   5835 HG22 VAL   367       8.845 -25.082   0.018  1.00  0.00
ATOM   5836 HG23 VAL   367       9.864 -25.647  -1.327  1.00  0.00
ATOM   5837  C   VAL   367      12.151 -26.241  -1.389  1.00  0.00
ATOM   5838  O   VAL   367      12.060 -25.537  -2.394  1.00  0.00
ATOM   5839  N   LYS   368      12.191 -27.565  -1.437  1.00  0.00
ATOM   5840  H   LYS   368      12.237 -28.107  -0.586  1.00  0.00
ATOM   5841  CA  LYS   368      12.242 -28.268  -2.702  1.00  0.00
ATOM   5842  HA  LYS   368      12.824 -27.699  -3.428  1.00  0.00
ATOM   5843  CB  LYS   368      12.905 -29.629  -2.502  1.00  0.00
ATOM   5844  HB2 LYS   368      12.397 -30.342  -3.152  1.00  0.00
ATOM   5845  HB3 LYS   368      13.947 -29.536  -2.810  1.00  0.00
ATOM   5846  CG  LYS   368      12.843 -30.122  -1.057  1.00  0.00
ATOM   5847  HG2 LYS   368      13.538 -29.522  -0.470  1.00  0.00
ATOM   5848  HG3 LYS   368      11.828 -29.960  -0.693  1.00  0.00
ATOM   5849  CD  LYS   368      13.204 -31.608  -0.916  1.00  0.00
ATOM   5850  HD2 LYS   368      12.625 -32.016  -0.089  1.00  0.00
ATOM   5851  HD3 LYS   368      12.919 -32.110  -1.841  1.00  0.00
ATOM   5852  CE  LYS   368      14.695 -31.831  -0.653  1.00  0.00
ATOM   5853  HE2 LYS   368      14.954 -31.298   0.262  1.00  0.00
ATOM   5854  HE3 LYS   368      14.850 -32.899  -0.507  1.00  0.00
ATOM   5855  NZ  LYS   368      15.560 -31.351  -1.769  1.00  0.00
ATOM   5856  HZ1 LYS   368      15.417 -30.360  -1.904  1.00  0.00
ATOM   5857  HZ2 LYS   368      16.529 -31.523  -1.541  1.00  0.00
ATOM   5858  HZ3 LYS   368      15.321 -31.845  -2.616  1.00  0.00
ATOM   5859  C   LYS   368      10.839 -28.397  -3.274  1.00  0.00
ATOM   5860  O   LYS   368       9.880 -28.497  -2.527  1.00  0.00
ATOM   5861  N   TRP   369      10.727 -28.378  -4.597  1.00  0.00
ATOM   5862  H   TRP   369      11.553 -28.252  -5.164  1.00  0.00
ATOM   5863  CA  TRP   369       9.438 -28.499  -5.270  1.00  0.00
ATOM   5864  HA  TRP   369       8.707 -27.852  -4.785  1.00  0.00
ATOM   5865  CB  TRP   369       9.555 -28.090  -6.736  1.00  0.00
ATOM   5866  HB2 TRP   369       9.855 -27.048  -6.829  1.00  0.00
ATOM   5867  HB3 TRP   369      10.285 -28.725  -7.238  1.00  0.00
ATOM   5868  CG  TRP   369       8.269 -28.236  -7.494  1.00  0.00
ATOM   5869  CD1 TRP   369       7.040 -27.785  -7.111  1.00  0.00
ATOM   5870  HD1 TRP   369       6.985 -27.273  -6.150  1.00  0.00
ATOM   5871  NE1 TRP   369       6.102 -28.090  -8.064  1.00  0.00
ATOM   5872  HE1 TRP   369       5.118 -27.869  -8.015  1.00  0.00
ATOM   5873  CE2 TRP   369       6.718 -28.750  -9.095  1.00  0.00
ATOM   5874  CZ2 TRP   369       6.188 -29.262 -10.278  1.00  0.00
ATOM   5875  HZ2 TRP   369       5.120 -29.144 -10.464  1.00  0.00
ATOM   5876  CH2 TRP   369       7.050 -29.886 -11.138  1.00  0.00
ATOM   5877  HH2 TRP   369       6.671 -30.299 -12.073  1.00  0.00
ATOM   5878  CZ3 TRP   369       8.413 -30.009 -10.847  1.00  0.00
ATOM   5879  HZ3 TRP   369       9.090 -30.507 -11.540  1.00  0.00
ATOM   5880  CE3 TRP   369       8.944 -29.501  -9.670  1.00  0.00
ATOM   5881  HE3 TRP   369      10.011 -29.623  -9.488  1.00  0.00
ATOM   5882  CD2 TRP   369       8.086 -28.859  -8.770  1.00  0.00
ATOM   5883  C   TRP   369       8.884 -29.911  -5.204  1.00  0.00
ATOM   5884  O   TRP   369       9.581 -30.873  -5.509  1.00  0.00
ATOM   5885  N   ASP   370       7.621 -30.023  -4.810  1.00  0.00
ATOM   5886  H   ASP   370       7.124 -29.205  -4.487  1.00  0.00
ATOM   5887  CA  ASP   370       6.922 -31.301  -4.811  1.00  0.00
ATOM   5888  HA  ASP   370       7.534 -32.056  -5.303  1.00  0.00
ATOM   5889  CB  ASP   370       6.638 -31.758  -3.381  1.00  0.00
ATOM   5890  HB2 ASP   370       7.595 -31.879  -2.874  1.00  0.00
ATOM   5891  HB3 ASP   370       6.062 -30.975  -2.888  1.00  0.00
ATOM   5892  CG  ASP   370       5.868 -33.061  -3.324  1.00  0.00
ATOM   5893  OD1 ASP   370       5.523 -33.599  -4.396  1.00  0.00
ATOM   5894  OD2 ASP   370       5.606 -33.548  -2.205  1.00  0.00
ATOM   5895  C   ASP   370       5.621 -31.127  -5.576  1.00  0.00
ATOM   5896  O   ASP   370       4.816 -30.254  -5.243  1.00  0.00
ATOM   5897  N   ARG   371       5.414 -31.944  -6.603  1.00  0.00
ATOM   5898  H   ARG   371       6.112 -32.624  -6.871  1.00  0.00
ATOM   5899  CA  ARG   371       4.227 -31.808  -7.437  1.00  0.00
ATOM   5900  HA  ARG   371       3.990 -30.751  -7.562  1.00  0.00
ATOM   5901  CB  ARG   371       4.450 -32.425  -8.818  1.00  0.00
ATOM   5902  HB2 ARG   371       3.543 -32.246  -9.394  1.00  0.00
ATOM   5903  HB3 ARG   371       5.282 -31.887  -9.274  1.00  0.00
ATOM   5904  CG  ARG   371       4.756 -33.909  -8.805  1.00  0.00
ATOM   5905  HG2 ARG   371       5.586 -34.093  -8.122  1.00  0.00
ATOM   5906  HG3 ARG   371       3.875 -34.448  -8.457  1.00  0.00
ATOM   5907  CD  ARG   371       5.129 -34.393 -10.198  1.00  0.00
ATOM   5908  HD2 ARG   371       5.143 -35.483 -10.204  1.00  0.00
ATOM   5909  HD3 ARG   371       4.385 -34.035 -10.910  1.00  0.00
ATOM   5910  NE  ARG   371       6.443 -33.906 -10.610  1.00  0.00
ATOM   5911  HE  ARG   371       7.047 -33.541  -9.889  1.00  0.00
ATOM   5912  CZ  ARG   371       6.889 -33.922 -11.863  1.00  0.00
ATOM   5913  NH1 ARG   371       6.119 -34.390 -12.837  1.00  0.00
ATOM   5914 HH11 ARG   371       5.194 -34.735 -12.625  1.00  0.00
ATOM   5915 HH12 ARG   371       6.462 -34.401 -13.787  1.00  0.00
ATOM   5916  NH2 ARG   371       8.101 -33.461 -12.144  1.00  0.00
ATOM   5917 HH21 ARG   371       8.684 -33.099 -11.403  1.00  0.00
ATOM   5918 HH22 ARG   371       8.435 -33.476 -13.097  1.00  0.00
ATOM   5919  C   ARG   371       2.987 -32.391  -6.767  1.00  0.00
ATOM   5920  O   ARG   371       1.945 -32.530  -7.396  1.00  0.00
ATOM   5921  N   ASP   372       3.105 -32.725  -5.487  1.00  0.00
ATOM   5922  H   ASP   372       4.002 -32.651  -5.027  1.00  0.00
ATOM   5923  CA  ASP   372       1.974 -33.232  -4.718  1.00  0.00
ATOM   5924  HA  ASP   372       1.146 -33.461  -5.388  1.00  0.00
ATOM   5925  CB  ASP   372       2.362 -34.506  -3.967  1.00  0.00
ATOM   5926  HB2 ASP   372       3.277 -34.298  -3.413  1.00  0.00
ATOM   5927  HB3 ASP   372       1.560 -34.745  -3.268  1.00  0.00
ATOM   5928  CG  ASP   372       2.591 -35.683  -4.894  1.00  0.00
ATOM   5929  OD1 ASP   372       1.835 -35.817  -5.880  1.00  0.00
ATOM   5930  OD2 ASP   372       3.523 -36.476  -4.633  1.00  0.00
ATOM   5931  C   ASP   372       1.494 -32.182  -3.730  1.00  0.00
ATOM   5932  O   ASP   372       0.462 -32.352  -3.084  1.00  0.00
ATOM   5933  N   MET   373       2.262 -31.100  -3.615  1.00  0.00
ATOM   5934  H   MET   373       3.118 -31.043  -4.149  1.00  0.00
ATOM   5935  CA  MET   373       1.938 -30.004  -2.709  1.00  0.00
ATOM   5936  HA  MET   373       0.950 -30.164  -2.277  1.00  0.00
ATOM   5937  CB  MET   373       2.958 -29.923  -1.575  1.00  0.00
ATOM   5938  HB2 MET   373       3.908 -29.627  -2.020  1.00  0.00
ATOM   5939  HB3 MET   373       2.618 -29.142  -0.894  1.00  0.00
ATOM   5940  CG  MET   373       3.139 -31.207  -0.814  1.00  0.00
ATOM   5941  HG2 MET   373       2.192 -31.478  -0.347  1.00  0.00
ATOM   5942  HG3 MET   373       3.436 -31.991  -1.511  1.00  0.00
ATOM   5943  SD  MET   373       4.397 -31.038   0.457  1.00  0.00
ATOM   5944  CE  MET   373       3.513 -30.085   1.694  1.00  0.00
ATOM   5945  HE1 MET   373       2.635 -30.642   2.023  1.00  0.00
ATOM   5946  HE2 MET   373       4.166 -29.900   2.546  1.00  0.00
ATOM   5947  HE3 MET   373       3.199 -29.133   1.265  1.00  0.00
ATOM   5948  C   MET   373       1.886 -28.671  -3.447  1.00  0.00
ATOM   5949  O   MET   373       1.413 -27.676  -2.899  1.00  0.00
ATOM   5950  OXT MET   373       2.317 -28.554  -4.597  1.00  0.00
TER   
ATOM   5951  N   ASP   374       4.849  51.746  -6.632  1.00  0.00
ATOM   5952  H1  ASP   374       4.761  51.505  -5.655  1.00  0.00
ATOM   5953  H2  ASP   374       4.435  52.654  -6.782  1.00  0.00
ATOM   5954  H3  ASP   374       5.800  51.569  -6.925  1.00  0.00
ATOM   5955  CA  ASP   374       4.030  50.818  -7.402  1.00  0.00
ATOM   5956  HA  ASP   374       3.273  51.370  -7.960  1.00  0.00
ATOM   5957  CB  ASP   374       4.893  50.035  -8.393  1.00  0.00
ATOM   5958  HB2 ASP   374       5.437  50.753  -9.007  1.00  0.00
ATOM   5959  HB3 ASP   374       5.603  49.438  -7.819  1.00  0.00
ATOM   5960  CG  ASP   374       4.074  49.124  -9.286  1.00  0.00
ATOM   5961  OD1 ASP   374       2.832  49.115  -9.149  1.00  0.00
ATOM   5962  OD2 ASP   374       4.583  48.383 -10.153  1.00  0.00
ATOM   5963  C   ASP   374       3.280  49.855  -6.486  1.00  0.00
ATOM   5964  O   ASP   374       2.282  50.240  -5.877  1.00  0.00
ATOM   5965  N   CYX   375       3.809  48.648  -6.383  1.00  0.00
ATOM   5966  H   CYX   375       4.492  48.355  -7.067  1.00  0.00
ATOM   5967  CA  CYX   375       3.375  47.677  -5.373  1.00  0.00
ATOM   5968  HA  CYX   375       4.090  46.856  -5.315  1.00  0.00
[truncated: 13,919,353 more chars]
